# Supplementary material for: Identification of High Tolerance to Jujube Witches’ Broom in Indian Jujube (Ziziphus mauritiana Lam.) and Mining Differentially Expressed Genes Related to the Tolerance through Transcriptome Analysis
Source: Plants (Basel). 2023 May 24;12(11):2082. doi: 10.3390/plants12112082 (PMC10255488; doi:10.3390/plants12112082)
Supplement: Supplementary file 1 [file plants-12-02082-s001.zip]

Archive with 2 entries (2 files):
- FPKM.xlsx
- supportingtable.xlsx
