# Supplementary material for: Identification of High Tolerance to Jujube Witches’ Broom in Indian Jujube (Ziziphus mauritiana Lam.) and Mining Differentially Expressed Genes Related to the Tolerance through Transcriptome Analysis
Source: Plants (Basel). 2023 May 24;12(11):2082. doi: 10.3390/plants12112082 (PMC10255488; doi:10.3390/plants12112082)
Supplement: Supplementary file 1 [file plants-12-02082-s001.zip › FPKM.xlsx]

## Sheet: FPKM
Geneid	HCM-Y-1	HCM-Y-2	HCM-Y-3	ICM-Y-1	ICM-Y-2	ICM-Y-3	HHP-Y-1	HHP-Y-2	HHP-Y-3	IHP-Y-1	IHP-Y-2	IHP-Y-3
LOC107415151	0	0	0	0	0	0	0	0.0433848	0.0828517	0	0	0
LOC107416464	4.11908	6.59351	3.4808	0	0	0	0.221665	0	0.234891	0	0	0
LOC107435876	7.4911	6.96154	6.39457	3.31337	2.36956	1.37635	0.0497246	0.158876	0.150304	0	0	0
LOC107422272	15.6001	21.898	24.3693	0.347766	0.15377	0.153823	0.120037	0.0197401	0.100789	0	0	0
LOC107426191	3.44405	5.62924	4.36843	2.40868	1.23931	2.71192	0.100775	0.0497174	0.203078	0	0	0
LOC107409721	37.1908	27.9528	31.9487	1.26518	0.353316	0.777562	0.689523	0.181427	0.324216	0	0	0
LOC107433307	17.3809	14.9373	16.018	16.3613	15.9615	18.6091	0.0448204	0.0589657	0.0150534	0	0	0
LOC107407992	10.0468	11.7523	20.9742	8.18605	3.066	8.00841	0.332418	0.437329	0.111646	0	0	0
LOC107423969	8.2587	9.8571	8.06946	6.93407	5.61561	6.06953	0.251938	0.124294	0.126924	0	0	0
LOC107421700	8.21214	9.06873	8.20279	1.066	1.61604	2.58656	0.315383	0.726107	0.529622	0	0	0
LOC112493180	3.94461	3.4774	8.88272	1.06861	0.566999	1.51252	0.491796	0.849197	0.991047	0	0	0
LOC107422070	4.30159	3.66714	3.59505	11.5737	8.13409	10.4001	0.770937	0.622378	0.459006	0	0	0
LOC107419359	41.3534	36.3467	41.2643	7.81396	4.38995	3.13676	5.4849	3.71233	4.33896	0	0	0
LOC112488963	3.61507	4.09609	5.50691	10.5998	10.7798	9.14254	0.609786	0.752095	0.768009	0	0	0
LOC107422874	0	0	0	0	0	0	5.27754	5.89252	5.87727	0	0	0
LOC107419729	0	0	0	0	0	0	8.7388	8.80036	7.89729	0	0	0
LOC107422152	22.8745	26.3401	35.3367	3.98194	4.58989	3.64402	0.473942	1.02881	0.907315	0	0	0
LOC112492611	0	0	0	0	0	0	0	0	0	0	0	0
LOC107405941	5.93533	4.59646	4.95268	5.39316	3.72462	4.0894	0.0590965	0.116621	0.357266	0	0	0
LOC107405674	5.09382	5.7045	4.90835	7.44254	5.74398	7.31304	0.0424614	0.12569	0.0427832	0	0	0
LOC107416708	11.7901	7.601	10.4936	7.25105	7.82092	7.44505	0.164119	0.121453	0.0413408	0	0	0
LOC107408649	5.62977	9.96203	4.9834	2.17908	1.86122	2.5389	0.14676	0.470626	0.517552	0	0	0
LOC107433911	3.24174	4.75969	4.05274	6.61677	6.28255	5.91503	0.240409	0.158141	0.0807438	0	0	0
LOC107417551	1.15409	2.0893	0.597738	6.33482	5.5415	4.18028	0.650062	1.04959	1.0718	0	0	0
LOC112489744	5.75625	2.33425	3.57759	2.39106	3.80606	2.53825	1.65063	1.62867	2.4947	0	0	0
LOC107409471	4.00635	9.81553	6.91668	1.04011	1.10376	1.10414	0.718023	0.472315	0.48231	0	0	0
LOC107432432	10.2609	13.0418	10.7875	11.1327	8.77606	6.24665	0.329368	0.216658	0.221243	0	0	0
LOC107433190	2.53221	2.01421	1.53345	7.12016	4.50776	4.85288	0.977472	0.633796	0.675346	0	0	0
LOC107405052	23.6195	16.2919	7.278	0	0	0	0	0	0	0	0	0
LOC107435355	4.21262	4.27072	5.49221	2.7153	2.48126	1.92163	0.0520684	0.0308255	0.052463	0	0	0
LOC107405662	6.696	6.56017	5.94523	9.46617	9.17732	11.9718	0.0403384	0	0.0412881	0	0	0
LOC107429132	2.5761	1.67144	1.49434	34.2423	25.0957	32.7152	2.43773	0.145776	0.967596	0	0	0
LOC112493552	2.10991	2.01318	1.54275	7.86204	11.0786	7.5251	0.177949	0.087791	0.448243	0	0	0
LOC107406772	0	0	0	0.1506	0	0.120935	1.88746	6.05267	1.74329	0	0	0
LOC107416805	35.4187	30.4529	20.0627	13.3156	7.31228	9.39061	0.257125	0.190279	0.0647685	0	0	0
LOC107433363	4.20762	3.86987	4.80782	4.95505	4.58903	5.73827	0.0932901	0.0613662	0.156662	0	0	0
LOC107408171	41.2532	48.6396	37.7091	22.0914	25.6522	21.2416	0.046354	0.0457375	0.0934105	0	0	0
LOC107420078	6.37513	1.32376	3.97815	0.982226	0.677152	0.931405	5.45125	4.18347	2.60758	0	0	0
LOC107432402	35.7416	34.774	42.1396	9.90241	9.14759	9.75574	0.540976	1.11609	1.0406	0	0	0
LOC107424899	6.68849	5.41319	5.93856	0.875513	0.86715	0.433724	0.201465	0.397572	0.284189	0	0	0
LOC107419720	0	0	0	0	0	0	4.73116	7.50579	5.42131	0	0	0
LOC107423014	3.46026	4.14579	2.8023	4.37735	5.2692	3.8839	0	0	0	0	0	0
LOC112489193	1.96872	1.4969	1.7844	39.0999	11.3901	39.6079	0	0	0	0	0.62168	0.481071
LOC107413183	0.758778	1.3018	0.241842	7.75839	4.11658	5.85528	0.0418428	0.206432	0.0843198	0.0965359	0.091113	0
LOC112491752	2.28105	4.41478	6.0145	0.646031	1.37113	0.9144	0.594636	0.440045	1.19828	0.171486	0.187082	0
LOC107427695	0.14515	0	0.153704	2.92772	1.6352	0.654304	0	0	0	0.368124	0.119055	0.170203
LOC107435910	5.08221	4.59744	3.52313	11.6109	8.22864	7.15406	0	0.0329594	0.0282383	0.0323294	0.0282157	0
LOC112493002	0	0	0	1.33347	1.41507	0	0	0	0	1.59284	1.2241	1.88265
LOC107413335	2.03253	2.63294	2.57328	12.4884	11.3238	1.556	0	0	0	0.14007	0.187242	0
LOC107408701	5.96234	7.08823	8.61993	4.7217	5.67242	7.47126	0.0307504	0.0303415	0.154917	0.0709446	0.050308	0
LOC107433243	6.77093	5.69867	0.132334	32.5034	54.3432	0.140834	0.0915845	0	0.0922786	0.105648	0.191537	0
LOC107426319	0.458392	1.27796	0.712244	8.80642	9.21903	8.21155	0	0	0	0.0947687	0.0620326	0
LOC107417892	0	0	0	0.07361	0.0781145	0.0859556	0	0	0	0	0.127899	0.18314
LOC107430514	0	0	0	0	0	0	0	0	0	0.532997	0.348884	0.984747
LOC107417587	25.4803	28.8947	21.8037	2.09172	3.10762	2.55356	8.37513	6.87458	8.87508	0	0.0318012	0.0492196
LOC107410846	5.10631	6.83899	6.25995	8.17299	10.8414	9.39912	0.906764	0.861567	0.473737	0.0387408	0.761513	0.549474
LOC107405476	0.412176	0.752148	0.512346	6.33482	1.90773	2.72627	0	0	0	0	0.0446226	0.0805744
LOC107416099	0.968757	1.5823	1.56099	8.99826	7.29513	6.94165	0	0	0	0.0670429	0.048555	0
LOC107423795	0.146538	0.445677	0.0758962	0.076087	0	0.0423127	0.105051	0.0518269	0.0529235	0.424137	0.727117	0.660206
LOC107414022	32.6072	29.3338	29.7417	40.911	33.1128	45.515	0.957364	0.865912	1.045	0.184062	0.100401	0.163163
LOC107422414	19.3171	23.1274	34.7086	0.403352	0.256821	0.342545	0.111379	0.0366325	0.273171	0	0.0233611	0.0265484
LOC107428101	13.1178	12.7683	10.646	0.698581	0.041185	0.659187	0	0	0	0.0309059	0.0337167	0.0365291
LOC107406191	10.5636	11.1059	10.1319	42.2545	19.402	18.1148	3.36573	1.93723	1.69562	0.323546	0.52972	0.382414
LOC107414593	3.90065	2.61504	1.4989	13.524	4.57588	7.90652	0.0451019	0	0.0408875	0	0.0837966	0.0614936
LOC107420569	2.45672	2.01164	2.25118	5.10243	3.22797	1.87495	0	0.200511	0.341257	0	0.0962304	0.0923565
LOC112489185	0.702516	0	0.559371	7.39958	6.52522	2.98715	0.0719462	0.0709893	0.217474	0	0.0527096	0.0980941
LOC107411934	0	0	0	0	0	0	0	0	0	1.71502	0.722887	1.65561
LOC112492440	1.22145	1.47659	0	1.26843	1.34605	5.38604	3.50255	0.863992	4.41137	1.05048	0	1.19388
LOC112492901	0	0	0	0.29782	0.590245	0	0	0	0	0.295286	1.01998	1.74506
LOC107434912	1.535	2.46393	1.59004	8.50154	8.17599	5.92258	0	0	0	0.105783	0.231294	0.625146
LOC107425525	13.8916	17.1815	14.2459	8.15065	5.81731	7.27414	0.597522	0.245656	0.501709	0.114879	0.441262	0.203671
LOC107412171	23.4024	24.2563	25.4174	7.88924	10.1042	4.62063	0.3756	0.185303	0.756894	0.0722126	0.0709021	0.0853512
LOC112489949	0.771991	0.579732	0.503498	0.29692	1.70148	2.42702	1.14785	5.64271	4.85339	0.178215	0.696472	0.475097
LOC107431924	7.60464	1.97439	2.97801	0	0	0	0	0	0	0.230077	0.0836674	0.359693
LOC107431697	0.214014	0.325449	0	0	0	0	12.3506	10.2941	5.95158	2.30077	1.4809	1.04592
LOC107433928	6.25281	5.01361	2.82634	1.88896	1.87927	1.44127	0	0	0	3.47858	2.15389	2.28
LOC107403515	10.039	9.76796	8.48648	8.20824	6.80312	8.90434	1.40627	0.204053	0.458416	0.238559	0.260256	0.142926
LOC107414897	4.03993	4.89349	4.94566	16.1274	14.8594	15.3272	0.45135	0.593796	0.871644	0.21694	0.798697	0.205129
LOC107413579	10.6783	7.931	8.28108	23.186	14.7881	14.2896	1.63745	1.4945	0.907424	0.519445	0.812259	0.390698
LOC107430100	2.05962	3.32538	2.52856	1.34668	1.51315	0.504557	6.39822	5.98938	5.12431	0.567746	0.546345	0.0745604
LOC107420383	16.5056	27.6351	13.6002	3.89554	2.48036	3.03259	7.2609	3.18415	4.69665	0	0.35372	0.366659
LOC107417495	3.58421	5.1813	6.60041	5.1006	5.48588	4.53655	0.142748	0.234749	0.14383	0	0.0395251	0.064876
LOC107409750	4.98027	4.02046	5.34992	7.4704	5.58994	3.55846	0.132233	0.195711	0.266469	0.0305075	0.0332052	0
LOC107407295	5.61914	5.59669	5.51428	13.0526	3.63936	7.8246	0.0353358	0.0394632	0	0.0407617	0.0355751	0.0481781
LOC107421320	7.15828	8.53424	9.13523	3.92494	3.28161	3.72465	0.0821067	0.0810147	0.165458	0.0473572	0.0516643	0.0391815
LOC107433902	0.0753356	0.114562	0.273129	0	0.0830206	0.0830491	10.1533	13.482	12.543	0.03115	0	0.0310453
LOC107415293	52.5747	65.687	69.7016	2.50198	2.84474	2.84572	0.0616858	0.304327	0.124307	0.0711579	0	0.0523141
LOC107406688	18.1672	17.0849	16.2187	18.1212	13.4348	15.0205	0.171366	0.338173	0.258997	0.0988399	0	0.0504697
LOC107420901	0.439568	0.44563	0.45533	5.28206	4.08287	2.00752	1.53058	1.06604	0.544299	6.85471	1.81288	3.71446
LOC107435547	2.61853	2.85374	1.22059	1.35962	1.37068	1.37115	0	0	0	4.9805	3.24827	3.48088
LOC107424796	7.73186	5.22566	2.48559	0	0	0	0	0	0	0.0734941	0.160356	0.168659
LOC107422549	0	0	0	0	0	0	0	0	0	1.16228	0.734098	0.713363
LOC112489213	1.3815	0	1.43104	0	0	0	5.44707	9.28344	3.99153	0.571226	1.86953	1.77705
LOC107404308	1.90981	0.322691	1.58343	9.14503	1.9877	7.95354	1.21699	0.0750501	0.536467	0.263224	0.261491	0
LOC112492150	13.658	6.92318	11.7898	2.36389	2.50854	1.2547	6.52748	1.61017	1.64424	0.941225	0.804831	0
LOC107404803	10.8512	11.634	8.81432	7.05297	5.07574	5.59384	0	0.0552201	0.0819424	0	0.0704293	0.0891162
LOC107421462	19.5627	22.4804	24.1844	10.4066	10.7497	12.9864	0.687834	0.452458	0.346524	0	0.133663	0.104202
LOC107407593	5.90161	8.71808	6.63722	7.17921	7.61853	5.20469	1.45055	0.596358	0.730772	0.231052	0.152123	0.494434
LOC107428985	23.0578	16.6529	19.4235	9.93408	8.65199	11.5119	0.054644	0.161752	0.0825873	0.0782091	0.0343839	0.0745037
LOC112489117	17.022	16.2564	18.9101	6.91699	5.70909	7.07084	0.707412	0.698003	0	0.408019	0.222564	0.17015
LOC112492653	0	0	0	0	0	0	19.496	13.1373	28.2678	2.74264	0.598416	1.02161
LOC107418952	1.30415	0.264427	0.810548	0	0	0	0.560955	0.660484	0	1.94128	0	1.86367
LOC112488811	22.4846	19.4273	25.6729	13.532	11.5444	14.9284	0	0.361466	0.184557	0.422591	0	0.248697
TRNAN-GUU_18	9.73765	5.64111	2.88195	11.5568	4.59899	9.20115	0	2.95197	2.00962	2.30077	0	2.79846
LOC107432483	0.837448	0.679197	0.867476	0	0.184575	0.292469	0	0.236948	0.248392	4.98629	1.81326	4.2644
LOC107423748	16.5216	15.0108	12.5542	26.3589	10.143	10.6506	32.8684	29.6006	22.9593	0.803694	0.578791	0.0558778
LOC107421480	18.3822	16.6683	10.9446	1.9593	1.66336	1.01024	0	0	0	0.089158	0.604902	0.421519
LOC107422991	2.17647	4.12155	0.978374	8.78485	9.86549	10.2763	0	0	0	0.0339597	0.0704831	0.0802771
LOC107416038	2.78061	1.78342	2.17493	1.11966	1.93861	0.563017	0.0813624	0.361261	0.368905	7.60233	6.19471	5.53776
LOC107403573	4.54472	1.59487	2.71597	9.25752	5.97147	4.23927	2.38088	2.10193	2.27266	0.590062	0.315396	0.170851
LOC107421995	2.99795	3.45374	2.11735	0.919825	0.450514	0.751114	0.293071	0.819323	0.541368	0.845182	1.26994	1.06556
LOC107423433	9.69278	12.6925	10.5284	10.9743	6.30507	6.30724	2.12319	2.09495	1.06964	0.222655	0.210896	0.0657916
LOC107418472	0	0	0	0	0	0	0	0	0	2.76221	1.54856	3.96598
LOC107409930	1.08868	1.34896	2.38074	5.77839	3.46591	2.9337	0.607024	0.77008	1.398	0	0.254789	0.236468
LOC107406383	4.90622	4.36731	7.06542	0.497066	0	0.263832	0	0.0846444	0.0593062	0.129687	0.107958	0
LOC107411241	1.13026	1.23399	1.08073	8.30643	2.10787	5.55903	0	0	0	0.143798	0.139219	0
LOC107429485	0.524849	1.33022	0.815503	1.45343	1.63877	0.964313	0.313547	0.247502	0.189554	4.41266	3.91208	3.16351
LOC107404884	4.04301	5.51967	7.14748	6.26977	5.34652	5.76434	0.0772899	0.190655	0.0778756	0	0.0972668	0.0634496
LOC107425984	3.3361	5.91868	4.31965	3.2282	3.75996	1.75525	1.46757	1.76984	1.91682	0.0627008	0.20521	0.215198
LOC112489883	0.517985	0.478398	0.580463	0.12251	36.1419	30.8873	2.1776	1.89844	3.66419	0.148762	0.159648	0.172964
LOC107420429	1.29447	1.99098	0.581233	0.874042	3.40094	1.54641	0.402254	0	0.405302	0.928043	0.253112	0.564908
LOC112489029	0	0	0	0	0	0	2.33503	5.18395	1.17636	3.36698	3.81569	0
LOC107407962	5.12966	4.75969	5.85396	6.04925	5.94037	4.21719	0.0869851	0.0614994	0	0.143139	0	0.169962
LOC107415324	14.3488	15.7909	16.4279	16.3712	13.94	13.4245	0.270697	0.267096	0.136374	0.0341974	0	0.0622694
LOC107429916	4.59572	3.09421	2.87085	10.4557	22.3458	14.3867	0.176048	0.148891	0.0506805	0.0290115	0.0899002	0.03429
LOC107423623	11.2032	7.59235	5.0456	2.59237	1.67744	3.08756	0	0	0	0.151054	0.160424	0.0595124
LOC107425106	54.1163	82.0726	78.6603	31.1957	25.57	37.5263	1.14717	2.52107	1.26094	0.421056	0.493618	0.42657
LOC107403778	5.55014	4.93417	4.77622	6.56165	4.32846	6.68319	1.9588	1.32876	1.60359	0.282448	0.293306	0
LOC107428467	23.8039	15.1115	15.598	14.6895	9.13513	10.6473	1.03587	1.66763	1.48318	0.691804	0.813056	0.297336
LOC107433133	6.55118	10.065	8.11532	3.85745	6.84732	5.95624	1.93668	2.34088	1.02446	0.279258	0.270242	0
LOC107404473	44.4138	41.7442	43.2816	40.3437	49.8364	46.5076	0.0725276	0.071563	0.219232	0.0836644	0	0.0977735
LOC107420865	50.0794	28.0372	19.7435	0.0819542	0.08237	0.0823984	0	0	0	0.370871	0.2023	0.607278
LOC107425193	10.8699	7.68967	9.77491	7.25658	4.27813	5.20137	0.342527	0.253479	0.474544	0.444514	0.592707	0.918839
LOC107426584	0	0	0	3.94098	3.28011	1.3125	0.32007	0.526355	0.107498	8.492	3.42378	3.65687
LOC107403472	7.9664	10.8374	8.18152	11.8082	12.2306	11.0339	0.390495	0.192651	0.245909	0	0.107141	0.133104
TRNAP-UGG_9	0	0	0	0	0	0	4.98627	8.85592	3.01443	2.75193	2.51002	0
LOC107435372	7.927	9.01371	6.43584	1.11242	1.06244	0.472359	0.614351	0.378863	0.92851	0.0885859	0.0932852	0
LOC107435769	6.30771	5.32891	4.75192	4.36687	3.05429	1.79106	0.274054	0	0.138066	0.0790342	0.0724443	0
LOC112491415	0.862294	0.874186	0.687087	4.40841	5.18986	5.33789	0.0475512	0.0469188	0.0479115	0.164559	0.15905	0
LOC107430468	39.205	44.5035	45.4722	11.6492	8.95621	11.5461	0.861627	0.850168	1.03352	0.0946603	0.0653906	0
LOC107414632	10.9856	9.67779	7.22013	7.00225	7.51424	8.85315	0.217253	0	0.10945	0.0626534	0.0670324	0
LOC107406133	11.4569	14.0196	6.90741	1.25482	0.887741	1.13473	0.128333	0.174848	0.0323264	0.0370097	0.69578	0.699895
LOC107435723	16.1507	16.9844	16.1056	14.519	18.0639	16.0771	0.0745619	0	0.0870595	0	0.108737	0.135615
LOC107429712	3.30855	4.51289	2.74175	8.49579	3.77863	5.4378	0.991863	0.212755	0.391062	0.149239	0.10552	0.117595
LOC107429511	0	0	0	0	0	0	1.93066	2.63069	2.50109	1.09057	0.925591	1.0028
LOC107431168	20.2429	17.6263	14.5366	25.5997	19.0232	18.8244	0.0890295	0.395304	0.22426	0.15405	0.176428	0.303465
LOC107423415	0.0993638	0	0.0411707	3.81786	4.05149	5.14826	0.0712324	0.070285	0	0.575193	0.565368	0
LOC107406158	6.27023	8.19681	5.12769	8.73898	1.63654	4.36562	0.236581	1.28389	0.476747	0.955181	0.126158	0.322563
LOC107420895	2.00748	2.61664	4.30745	6.10515	4.2665	4.03085	3.54643	2.78926	3.46973	0.355739	0.311503	0
LOC107411952	0.231447	0.469278	0.299683	0.120174	0	0.0637861	0	0	0	2.77528	0.156605	4.16457
LOC107420453	7.2052	5.26455	4.70675	0.148946	0.143067	1.50272	0.139603	0.137746	0.0937737	0.429438	1.69829	0.253786
LOC107405571	4.48539	5.36575	4.50684	4.42501	5.28895	3.56014	0.353706	0.285547	0.0647975	0.0370926	0.202331	0.0438414
LOC107428391	1.68645	1.93906	1.44867	182.585	326.436	199.13	0.0442314	0.0145477	0.0148555	0.0850388	0	0.160818
LOC107424882	30.2746	30.356	34.0814	35.1471	39.6589	41.0783	4.27852	6.0618	4.2741	0.569481	2.23198	0.349012
LOC112493383	3.97867	5.26114	2.32945	19.401	20.7789	3.24186	0	0	0	0.42916	1.87276	0.338162
LOC107423872	0	0	0	0	0	0	0	0	0	2.60192	23.4181	7.43204
LOC107415646	8.0127	6.43087	10.7209	4.85385	2.57544	5.88874	0.718023	0.944631	1.92924	1.38046	5.72285	0.978979
LOC107403896	10.8744	5.91833	6.64001	3.44722	4.91961	5.04749	0.574418	1.37646	1.48827	0.473302	1.65231	0.223767
LOC107416535	9.72308	9.57713	5.66534	27.1358	24.2303	25.3958	0.198021	0.273542	0.159617	0	0.199362	0.107995
LOC112490320	1.39109	1.41028	5.7639	0	3.066	1.53353	3.98902	0.983991	1.00481	0	2.51002	1.35969
LOC107409702	18.2935	18.5457	14.748	8.93979	7.66245	6.57008	0	0	0	0	0.44807	0.242722
LOC107425857	6.11382	7.98465	9.23879	1.23245	0.634116	1.14973	0	0	0	0	0.0648911	0.0351518
LOC107412620	13.8691	15.4664	13.1171	1.37763	0.46516	0.398846	1.25362	0.639801	0.609783	0.39893	0.108803	0.0589391
LOC107422569	23.6486	25.385	30.3231	9.17005	4.66565	9.13448	0.0867177	0.0855644	0.131062	0.200067	0.109131	0
LOC107430164	22.1616	18.4795	19.7761	24.0102	31.2943	25.2767	0.687761	1.28937	0.485081	1.58674	0.865525	0
LOC107430221	1.84254	1.2453	2.00649	1.86435	1.50986	3.90615	7.62052	6.38294	6.68863	0.312558	0.170492	0
LOC107424783	4.01277	3.95963	4.43377	6.00063	5.07068	4.36465	0.0534237	0	0.0386466	0.0884912	0.0482697	0
LOC107404516	11.2118	8.9037	9.87175	8.53821	4.1185	6.38587	0.267919	0.396534	0.134975	0.309059	0	0.547936
LOC107425884	91.0802	71.471	75.5307	226.974	200.369	292.746	19.5713	14.0005	7.94948	1.34048	7.08109	1.66777
LOC107417202	6.45792	5.3117	9.21382	7.71858	5.77392	6.71617	1.31026	1.20665	1.67224	0.503819	0.879424	0
LOC107434739	13.9253	18.677	14.0663	11.7664	12.2958	13.2535	3.78233	1.65188	1.18703	0.143053	0.468191	1.35265
LOC107406156	7.65702	7.1366	4.4775	8.46452	4.21905	4.62894	0.619748	0.698864	0	0.10213	0.779933	0.241425
LOC112489711	0	0.215584	0.220276	0	0	0	46.9535	44.3736	35.6356	0.175855	1.34294	0.415702
LOC107434141	14.9365	13.4328	12.9142	12.8216	10.8186	10.0919	0.129529	0.0426021	0.0870071	0.249031	0.054336	0.647551
LOC107415975	0.283094	0.172199	0.234596	0.411575	0.249578	0.249664	0.284124	0.440543	0.245381	9.36436	11.0333	47.5377
LOC107408428	10.9693	12.1079	11.6812	16.5012	17.0026	10.6797	0.146985	0.14503	0.259173	0.678222	1.1561	0
LOC107414513	6.10858	7.81077	8.32282	6.85787	5.70073	5.70269	0.276163	0.233563	0.278256	0.364078	0	0.21516
LOC107403812	1.47367	1.08186	0.789575	7.17681	7.95199	8.51492	0.0364294	0.051614	0	0.0840465	0	0.0496691
LOC107403928	1.59488	1.79653	1.21152	16.047	27.0667	20.1605	0.330301	0.225628	0.0256003	0.0293092	0.287773	0.103926
LOC107403295	3.81748	6.11073	3.74624	3.14482	0.442832	2.99014	1.22431	0.710605	0.725641	0.415385	1.63139	0.294577
LOC107423898	1.10728	0.612302	0.625629	5.85388	7.76513	6.76909	0	0	0	0.249732	0.18163	0.983898
LOC112492517	0	0	0	0	0	0	0	0.480432	0.316615	5.43727	4.94315	23.7783
LOC107431552	17.5107	12.4323	18.7294	6.3378	4.77709	5.84766	0.286228	0.161383	0.0823991	0.283011	0.463125	0
LOC107411018	0.749551	0.759888	0.679374	5.25406	3.30405	3.61505	0.134335	0.331372	0.541414	0.154963	0.253585	0
LOC107433722	6.05303	4.21885	4.01677	6.58049	5.21132	5.42164	0.135604	0.0669002	0.0683158	0	0.170653	0.277331
LOC112489026	29.7501	19.1016	22.599	4.11925	3.27849	2.18641	7.82005	3.50729	3.58151	0	3.57865	5.81571
LOC112490783	0.629929	0	0.605034	0	0	0	25.7404	36.9832	33.6707	0	1.13661	1.84713
LOC112492393	3.04087	5.20224	1.77182	16.776	20.9442	26.6083	0	0	0	0.157169	0.171463	0.743058
LOC107405735	5.25893	15.3885	4.95228	9.55709	4.8734	5.13859	0	0	0	0.0988399	0.107829	0.467293
LOC107419906	0.271286	0.440043	0.730635	2.02838	0.538127	0.4785	2.29487	0.959471	1.48925	2.1537	8.37037	1.59097
LOC107405307	2.25476	1.32339	1.8439	5.29914	2.74632	2.09315	0.0850738	0.0839423	0.0857185	0.490686	2.14125	0.463971
LOC107435490	5.5578	3.47658	2.44983	3.19278	2.73659	3.91076	3.64522	4.68412	0.683319	28.6524	17.8161	102.983
LOC107404975	151.411	181.328	67.4871	2.07481	0.861563	1.81948	0	0	0	1.22123	0.705332	4.24535
LOC107415438	1058.99	1280.59	1357.86	537.413	180.682	445.987	4.96505	6.3593	6.59007	22.1939	59.4195	6.44408
LOC107403361	0	0	0	0	0	0	0	0	0	2.15875	4.09041	13.5634
LOC107428349	0	0	0	0	0	0	0	0	0	19.3756	20.5197	88.2554
LOC107421078	10.2758	8.76296	4.94645	2.38528	2.13158	2.79866	0.129998	0.0427564	0.0436611	0.29992	0.163598	1.00438
LOC107430001	6.81108	9.59433	7.35237	2.75476	2.6073	2.76627	0.719565	1.11571	1.03574	0.296449	1.42301	0.350386
LOC107435588	4.18315	4.24084	5.23247	12.1305	10.5244	8.09179	0.169745	0.167488	0.114021	0.326351	0.213619	0
LOC107406161	6.3449	7.35131	11.5017	7.05957	4.99438	3.99688	0.243673	0.561008	0.491039	0.468483	0.306654	0
LOC107408705	10.4353	13.5871	10.8095	7.79568	8.5685	10.7143	0.0733425	0.144734	0.295593	0.423022	0.646094	0
LOC107431013	67.5291	87.7329	69.2158	57.1618	3.12679	36.1269	0.915326	1.4049	0.204947	1.29052	7.03944	16.0852
LOC107423450	1.01284	1.82544	2.44804	5.37585	1.86027	2.10903	0	0	0	0.55839	0.812232	0
LOC107411654	0.404682	0.752148	0.349327	5.113	2.89876	4.75858	0.145055	0.143126	0.389745	0.334658	1.70377	0.461471
LOC107404401	6.36504	4.3799	4.54355	2.84258	1.38106	1.45425	0.709275	1.11975	0.547899	0.218183	0.654573	0.0967052
LOC107417514	2.84812	4.33109	5.16292	4.19002	4.31564	4.84042	1.78655	1.25913	1.54293	0.392549	0.214125	1.27592
LOC107432263	6.67927	7.78709	5.88096	11.7915	9.70263	11.7476	1.00118	1.18115	1.44737	0.150642	0.575198	0.1187
LOC107435305	2.56618	3.86294	5.31639	2.18035	0.428478	1.0287	0.557471	0.110011	0.224678	0.321536	0.982183	0.152015
LOC107416823	0.523804	0.379305	0.310049	0.427389	0.288618	0.412454	15.5835	19.0285	19.2149	0.154703	0	0.10971
LOC107403554	0	0	0	0	0	0	8.51891	2.51077	2.45242	3.57346	14.3408	3.16773
LOC107423901	0.905049	1.32532	1.25	6.57901	2.21638	4.10172	7.92997	4.12565	4.35822	1.41373	2.90316	0.196582
LOC107426233	2.98001	3.22593	4.86574	4.45836	3.22834	5.17826	0.144836	0.142909	0.32835	0.918917	2.41509	0.296211
LOC112491549	0.83283	0.399939	0.317834	9.42244	11.738	10.679	0	0.0310054	0.0333229	0.579976	0.276817	0.0428437
LOC107427083	5.34087	5.83644	7.18491	3.52946	3.28682	2.67624	0.298347	0.294379	0.35071	0.17208	0.125154	0
LOC107404326	4.01161	3.73358	4.49607	6.76105	6.16017	5.58231	0.424308	0.139555	0.0950052	0.163154	0.118662	0
LOC107428551	4.58742	6.3301	4.09193	2.2496	3.79154	2.94999	0.182703	0.991502	0.460219	0.316137	0.229926	0
LOC107433171	3.75511	4.82661	5.23266	4.59589	4.03964	4.68168	0.224332	0.079053	0.145306	0.0554527	0.0403307	0
LOC107423891	79.0123	60.2149	54.8466	3.86597	0.0602159	3.01183	0	0	0	0.180748	0.246483	0
LOC112488958	3.37441	8.39688	5.87865	4.30061	2.3664	1.69087	1.75932	2.1699	1.44028	0	1.10702	1.4992
LOC107414654	0	0	0	0	0	0	0.0635558	0	0.0915778	0.629072	2.63076	6.19607
LOC107403829	0	0	0	0	0.0560853	0.0561046	0	0	0	2.77776	10.6064	2.28826
LOC112490792	0	3.54209	2.41279	1.20943	1.28344	2.56776	5.84437	4.11903	10.0949	6.7418	1.05071	2.27669
LOC107431012	12.8448	12.9703	8.92304	2.69952	0.786393	3.14665	2.81363	3.02859	2.98222	0.168606	0.551822	0.0996416
LOC107405754	9.25161	7.64609	7.60418	3.96829	6.20587	3.76915	0.144181	0.426791	0.435822	0.166321	0.544342	0.098291
LOC107431215	13.9154	12.795	11.2298	23.6923	19.347	18.4618	1.56596	1.43068	1.87002	1.73952	1.31381	0
TRNAT-GGU	0	0	0	0	0	1.53353	3.98902	9.83991	5.02406	5.75193	7.53007	0
LOC107416434	2.10764	1.23867	1.04415	1.42742	2.62559	1.751	9.41597	9.09629	9.9948	1.81873	5.70439	0.985248
LOC112490163	0.0553669	0	0.0286761	0	0.191335	0.122072	0.0396917	0	0.039985	0.13736	0	0.108234
LOC107411800	1.89149	2.46545	2.70571	9.54058	5.35998	8.93637	0.129141	0	0.0650597	0.223456	0	0.176075
LOC107416210	0	0	0	1.49926	1.19325	0.795775	1.9406	1.40418	1.04283	2.83555	20.6772	7.76127
LOC107421015	4.27309	5.97294	5.16404	3.7651	1.78371	2.06981	0.185656	0.157966	0	0.535409	1.22662	0.126565
LOC107431334	0.147799	0.0998918	0.102066	0.818581	0.814381	0.434486	3.31993	6.34246	4.48384	3.34082	2.13346	11.1237
LOC107420484	42.1976	46.8363	39.817	88.7745	70.9559	71.7823	1.04313	0.428858	0.350346	2.80772	5.79797	0.474082
LOC107408239	8.08409	9.04707	5.00263	10.4665	8.09886	10.4164	1.88161	1.93085	1.59253	1.04186	2.55738	0.307855
LOC107432387	19.0737	23.4866	16.9308	15.5866	21.3713	15.5539	0.332996	0.102677	0.0629099	0.216073	1.231	0.397267
LOC107427472	0	0	0	0	0	0	0	0	0	5.34373	0	6.50176
LOC107424442	4.51895	6.70096	6.42762	4.76279	1.70952	4.46116	0.58022	0.429378	0.633336	0.167329	0.60849	0.131849
LOC107405458	5.97858	6.56017	10.1273	0.365207	0.232533	0.542765	0.85719	0.995047	1.21932	0.0581656	0	0.0687485
LOC107435760	11.5534	14.1003	11.3232	14.9971	16.2577	18.3207	0.0955665	0.188591	0.0320969	0.036747	0	0.0434329
LOC107404897	3.63367	5.10061	2.79884	2.70912	4.00433	3.28674	0.0667928	0.0659045	0.269196	0.0770491	0	0.0910678
LOC112492148	0	0	0	0	0	0	6.2827	6.19914	1.80866	7.24743	0	8.56606
LOC107422862	0	0	0	0.603545	1.06746	0.213566	9.5829	5.48142	10.9149	0.160209	0	0.189358
LOC107433051	6.92425	4.67983	4.27836	1.70303	0.200805	1.47308	1.524	3.48007	0.745839	0.0502291	0	0.059368
LOC107410076	21.8339	25.0629	30.9934	23.0336	18.8415	26.1071	0	0.980586	1.16822	0.0955338	0	0.112916
LOC107430359	17.3645	15.7732	20.8652	13.8489	8.26671	9.49467	0.497935	0.786101	0.602051	0.114879	0	0.135781
LOC107416358	12.7482	14.0667	11.917	9.28309	9.38002	9.04048	0	0.0274922	0.0280739	0.128565	0	0.151956
LOC107432847	2.66529	3.18557	1.91807	8.41994	10.3883	7.91763	1.54868	0.972414	1.05379	0.719233	1.5946	0.164534
LOC107411576	10.8353	11.6713	15.082	4.85244	5.00012	4.40461	5.14607	7.18533	8.3646	0.840039	1.40521	0.0661919
LOC107405927	0.467304	0.0526387	0.161353	0	0	0	0.14889	1.28546	0.825102	5.79666	1.31161	12.7891
LOC107412263	3.70102	4.9832	2.21637	21.9192	5.09819	6.88493	0.290194	0.204525	0.167082	0.143466	0.834742	0.282615
LOC107413744	1.39258	7.16753	3.55081	0.333725	0.118049	0.472359	1.53588	0.985043	0.619007	0.797273	2.12614	0.314111
LOC107425837	0	0	0	0.256817	0.272533	0.136313	0	0	0	7.56698	9.37075	33.9621
LOC107414286	6.28478	7.46025	7.12819	4.83292	2.84926	4.25343	2.02461	1.29427	1.32166	1.24998	3.8398	0.699826
LOC107433974	11.2833	2.82056	5.12346	2.40766	2.044	4.25979	0.332418	0.327997	0.669874	0.127821	0.139446	0
LOC112492399	2.35522	5.40374	5.26455	2.57453	1.50264	2.04976	0.533185	0.0876823	0.179075	0.10251	0.111833	0
LOC107421476	16.4156	13.5065	20.2079	11.1176	9.43831	9.1793	0.511655	0.50485	0	0.196741	0.214634	0
LOC107429622	44.6058	57.8927	50.1826	28.9296	32.5006	26.0274	0.175699	0.115575	0.11802	0.0675594	0.0737038	0
LOC107428354	5.90455	5.32087	5.60659	2.61163	1.14473	1.3862	0.274354	0.154688	0.236942	0.135635	0.147971	0
LOC107426754	0.550928	0	0.68482	5.8356	0.607128	3.27962	0.394952	0.311759	0.079589	0.182239	0.198814	0
LOC107414211	23.2567	26.3019	25.1613	3.54217	5.12581	5.24152	0.222298	0.438683	0.298644	0.256433	0.279755	0
LOC107406931	2.19192	1.41971	6.24393	0.758743	2.34842	5.10119	0.0872976	0.172273	0.219898	0.0503512	0.0549306	0
TRNAS-GGA	13.815	18.674	3.57759	2.39106	6.34344	5.0765	3.30125	5.70036	1.66314	0	1.03863	1.12526
LOC107421654	5.0142	4.63856	5.12908	5.5325	5.94013	4.83665	0.0449326	0.08867	0.135819	0	0.113092	0.122525
LOC107426519	13.9942	14.5926	14.358	9.82672	11.3093	10.9459	0.0955453	0.0942746	0	0	0.420842	0.39081
LOC107406776	4.64953	4.51725	7.62574	6.03545	7.68574	4.69846	1.66659	0.685177	1.81916	0.160209	0.699117	0.189358
LOC107420541	18.0267	20.7929	16.2913	25.6923	23.3117	21.4947	0.263737	0.130114	0.398603	0.0760586	0.331904	0.089897
LOC107423726	1.46351	2.87465	1.13699	12.4433	11.6928	12.6043	0.590156	0.194102	0.198209	0.226925	0.412607	1.25166
LOC107419620	8.86318	10.0165	8.02709	7.49402	6.03117	6.40699	1.0069	1.02777	0.629708	0.280365	0.699117	0.0946788
LOC107430437	4.42397	5.44178	4.88811	3.30777	5.46029	3.12124	0.0422864	0.041724	0.0426069	0.243898	0.691809	0.11531
LOC107419094	3.65001	4.45296	3.39639	1.22064	0.681753	1.29578	0.0443498	0.2188	0.0446859	1.43248	3.79527	9.79583
LOC107425287	0	0	0	0.359367	0.108959	0.163495	18.429	25.7023	25.0677	1.18559	0.223003	0.386566
LOC107435004	12.2928	10.9046	12.2031	8.65549	10.8785	9.85563	0.166904	0.230558	0.336339	0.192533	0.0420088	0.409615
LOC107416090	27.2785	33.1249	33.3801	17.8994	10.0755	16.8533	2.65934	2.54446	2.89602	0.433816	0.845126	0.0732494
LOC107426180	12.6862	5.6764	10.302	8.53882	1.94172	6.04298	1.37541	1.99414	0.763625	0.420939	1.05974	0.153085
LOC107415369	2.29784	2.10114	1.96019	3.6963	5.80925	3.87417	0.226098	0.127481	0.130178	0.0372595	0.365833	0.176155
LOC107427541	34.7646	36.4861	33.9488	45.4849	30.5474	37.4799	6.91673	16.791	10.0666	15.5777	7.59915	43.8594
LOC107429961	1.3777	0.55868	0.85626	14.593	23.5327	14.8838	0.888887	0.682161	0.497568	1.02538	4.59883	1.3466
LOC107403353	0	0	0	0	0	0	0	0	0	4.88559	5.82573	20.815
LOC107422958	10.0765	7.66161	5.99209	2.61602	2.62188	1.02854	0	0	0	0.462941	2.44105	0.820755
LOC107417991	5.85938	4.8264	4.93145	0.190148	0.103568	0	62.8762	79.0071	50.2589	1.51422	4.9558	1.07383
LOC107415092	0	0	0	0.322765	0.599403	0	0	0	0	9.83138	7.15035	32.506
LOC107420890	29.3505	38.7882	21.7707	14.9131	11.4361	8.26226	2.81799	0.963909	1.51432	6.32803	6.85626	25.3582
LOC107423132	4.19104	4.28484	5.629	3.72522	3.64005	4.42438	0.814778	0.979803	1.66756	0.616803	0.480643	2.08293
LOC107412669	31.7576	29.3422	30.806	98.7718	98.0858	90.8016	0.0761424	0	0.0767194	5.84098	3.785	18.1158
LOC107409897	14.7755	11.2185	12.1791	1.30585	1.03932	1.31693	0	0	0	0.415959	0.737408	0.061455
LOC107408337	4.39974	4.37296	4.73623	7.52534	4.84855	4.94532	1.79351	1.64761	1.18396	0.0713418	0.778302	0.42161
LOC112490242	0	0	0	0	0	0	7.37043	7.03781	5.98894	3.8397	5.68495	0.324165
LOC107429329	11.6367	15.87	12.1975	28.9159	26.8688	26.7253	11.3215	7.74127	9.40604	4.69701	11.9981	2.03108
LOC107410241	9.66477	10.8697	13.6091	3.29322	3.16192	2.53873	0.162387	0.0534092	0.163618	0.0936613	0.613078	0.258306
LOC107420209	0	0	0	0	0	0	0	0	0	111.61	19.9923	204.729
LOC107420187	0	0	0	0	0	0	0	0	0	78.4396	18.6706	157.026
LOC107428740	4.41548	5.89295	5.96332	1.33496	1.35506	0.800993	0.520887	0.869777	0.565206	0.785755	2.31953	0.491675
LOC107403555	0.541984	0.659351	0.112284	0	0	0	9.32497	4.8305	5.63738	2.33065	10.0727	3.1785
LOC107433931	4.81243	4.57387	5.1927	2.70699	3.09362	6.41041	0	0	0	0.331643	0.361805	1.27395
LOC107427259	14.1818	27.2143	14.734	7.88958	5.30251	5.44392	0.60516	0.895668	0.518285	1.15184	2.97014	0.536314
LOC112491853	0	0	0	0	0	0	0	3.88205	5.94628	1.13463	3.71346	8.0464
LOC107423240	5.08716	3.63549	3.1963	21.5643	24.4463	23.6273	0	0	0	0.0689657	0.225714	0.489082
LOC107418207	1.25042	1.64797	2.07241	11.4269	5.23631	6.89225	0	0.0653458	0.0903201	0.517027	1.01529	0.12222
LOC107423543	6.53778	4.41863	3.52155	16.4752	20.2692	11.5315	1.4373	1.41818	0.629647	0.360434	0.707787	0.0852027
LOC107425396	26.675	17.5693	21.1196	0.793977	0.280855	0.749203	0.121802	0.120182	0.24545	0.702526	1.60948	0.249104
LOC107413625	12.9777	15.0665	17.9964	9.7816	6.80478	9.57612	2.55097	2.6651	2.11672	0.432747	1.88842	0.61378
LOC107421548	10.184	6.66576	11.9318	1.0781	1.25303	0.490486	0.956891	1.04907	0.607053	0.367942	0.178402	0.0483208
LOC107410793	0.0784328	0.318058	0.16249	0.325798	0	0.378171	0.168682	0.110959	0.226614	10.3129	75.4304	35.8013
LOC107409309	0	0	0	0	0	0	1.80635	2.00511	2.73005	3.38604	0.852461	6.77281
LOC107430941	0	0.233425	0.119253	0	0	0	0	0	0	0.761635	3.32362	6.414
LOC107423351	3.41042	6.82393	1.85932	9.13358	4.64844	2.6713	35.4508	28.7579	25.1527	18.8515	11.5785	54.1245
LOC107419370	2.80571	3.7836	2.96116	5.33249	0.554213	2.30515	0.0759009	0.0748915	0	0.21889	0.334316	0.0258715
LOC107430091	6.40862	9.53153	7.07568	9.96274	8.50021	12.2259	1.89822	1.49295	1.44138	0.412552	0.727041	0.0750175
LOC112492074	0	0	0	0	0	0	15.3116	16.8394	4.4336	2.03986	34.1053	39.4171
LOC107432593	3.21964	3.68978	4.27761	2.762	3.31667	5.40109	2.20776	0.742634	1.36503	1.38915	3.09412	0.478885
LOC107418542	0.172836	0	0.268551	0.078452	0	0.0952664	0	0	0	3.50178	6.23716	0.67574
LOC107426636	0.697363	1.67908	1.08355	2.17255	0.288188	0.672669	1.24982	1.2332	0.818541	3.53226	7.54973	1.10763
LOC107404745	7.91099	5.4422	4.82899	1.76041	3.11356	2.49171	1.62036	2.09844	1.63264	1.16823	0.382345	0.276158
LOC107435333	17.4599	14.5911	17.7194	6.73805	7.67041	6.50258	0.592009	1.50206	1.53385	1.17071	0.851457	3.5746
LOC107435563	0	0	0	0	0	0	1.74377	0.607263	0.620112	5.5613	0.903608	9.23037
LOC107410984	2.42442	1.68977	3.37463	29.5825	71.3853	55.2904	2.8243	2.4116	3.61185	7.01718	19.6169	4.22101
LOC107423806	14.664	14.7286	16.6432	2.585	2.89281	2.9936	0.22712	0.352156	0.228841	0.336851	0.285823	1.10594
LOC107410151	1.97552	2.60359	2.04635	6.35965	1.30622	2.39557	0.77892	0.628822	0.784823	2.45053	5.70325	0.965462
LOC107411319	6.32201	4.02864	5.05186	4.6894	3.38393	3.18597	0.12949	0.31942	0.195707	1.94186	1.22219	0.176552
LOC107422971	0.166377	0.44979	0.574475	0.28796	0.122232	0.183412	0	0	0	2.2014	1.55104	6.61326
LOC107411608	6.82326	7.17356	5.49728	16.1834	10.2114	10.4006	0.422722	0.297928	0.365079	0.696617	0.151995	0.247009
LOC107412393	4.10704	4.36515	3.91122	0.619113	0.364999	0.803275	23.1268	23.2878	20.6704	0.821704	1.55382	0.194242
LOC107410662	3.28646	3.59621	2.75586	6.12148	4.59899	5.5782	0.934925	1.73428	1.3565	0.388255	1.22364	0.305931
LOC107431369	1.81912	0.867863	1.10844	19.5576	8.49045	10.1449	0	0	0	0.796421	1.83425	0.313775
LOC107417040	2.47894	1.54654	2.3703	2.47527	1.47098	1.83935	0.273402	0.0674415	0.206606	10.8019	2.15042	4.19363
LOC107428280	0	0	0	0	0	0	5.02937	4.8569	4.74403	0.493757	0.134666	0.145898
LOC107412187	2.75764	2.32972	2.74665	5.10326	4.83113	5.96305	0	0.0250079	0.0351074	0.584736	0.574125	0.0345563
LOC107418263	0.62921	0.637887	0.474016	15.7412	0.378215	7.75608	1.84529	0.971066	0.578441	3.59504	8.61808	1.56547
LOC107434713	0.553363	0	0.573205	5.6028	5.79321	2.8976	0	0	0	0.457612	4.99231	6.49047
LOC112492571	68.604	60.4784	71.064	200.36	100.688	166.313	0.225086	0.999414	0.226791	0.259648	0.99142	0.30689
LOC107417743	3.23896	4.73601	2.90346	6.72708	6.79553	5.63056	0.312572	0.396534	0.494907	0.10302	0.393362	0.121764
LOC107412678	47.0394	44.2818	40.6051	48.184	47.9588	52.0321	1.3764	2.03714	1.15569	15.7452	1.15477	11.8854
LOC112490316	0	0	0	0	0	0	4.22366	10.8355	5.95794	3.89778	10.6307	2.30348
LOC107410660	35.7308	49.439	44.4921	10.6154	9.30133	11.579	161.421	107.664	122.61	1.62864	5.07645	1.28331
LOC107415673	7.13662	6.54896	5.86303	13.0333	11.7291	11.7332	0.132314	0.130554	0.133317	0.50877	0.0555042	0.300669
LOC107424942	0	0	0	1.11583	2.36822	0.846083	0	0	0	44.4922	13.2252	90.4711
LOC107423437	475.589	591.704	523.102	104.097	121.359	130.935	11.4553	11.5943	6.42551	12.0563	32.6964	7.08471
LOC107418026	0.190416	1.15825	0.394487	0	0	0	34.6726	35.289	23.657	1.88961	1.20252	0.186118
LOC107435411	4.30536	4.02899	2.84247	4.12703	4.48386	5.68498	0.712257	0.301193	0.546785	0.0391251	0.597568	0.601168
LOC107410239	6.67159	7.07886	6.44229	9.24738	6.2618	6.35744	0.668776	0.419925	0.367552	0.514313	1.65776	0.442102
LOC107423767	12.3166	8.46167	12.7583	4.93435	3.03155	4.03197	0.896408	1.17194	0.451601	1.39597	2.67924	0.366659
LOC107423220	7.02375	6.97821	6.83907	3.9387	6.19219	7.89776	0.311271	0	0.304403	0.116168	1.64753	1.37304
LOC107424760	10.5749	10.0379	9.768	8.21876	10.0207	8.24205	2.1729	1.85813	2.84618	1.11403	3.12951	0.724194
LOC107411384	0	0	0	2.9744	2.95914	5.82164	0.962497	0.379878	0.517222	12.9534	35.2076	7.87382
LOC107417523	0	0	0	0	0	0	0	0	0	9.58655	0.66934	9.51785
LOC107423187	0.883753	0.149324	0.610295	7.08702	11.0917	9.95889	0	0	0	1.94889	1.5946	0.143967
LOC112493240	11.1778	8.8717	9.44568	3.81832	4.53821	4.37764	1.26524	0.988325	0.903002	1.03383	0.199033	0.431268
LOC107406552	13.4872	14.5698	21.1852	11.4802	7.066	9.01835	0.871772	1.32936	0.878378	0.0914214	0.49868	0.21611
LOC107435431	12.6108	9.71145	5.90346	5.03685	4.14243	4.67855	0.782349	0.514629	0.437932	1.70469	0.218791	0.948163
LOC107429560	5.28983	7.4091	3.56889	8.6736	9.12768	9.66792	12.6739	9.00977	11.7142	0.431695	1.31868	0.340159
LOC107430709	5.20982	4.62146	5.71143	13.4353	10.0951	10.0985	1.86742	1.53549	1.66205	0.610348	1.29255	0.212176
LOC107419292	0	0.164465	0.148959	0.0746669	0.0792361	0.0963166	0.0515451	0	0.0538714	2.0811	1.94603	6.88729
LOC107420691	9.32728	9.51938	6.09532	18.2669	20.8334	17.8042	0.179506	0.354237	0.090433	1.03535	1.86369	0.244745
LOC107419743	6.72362	7.70952	8.40568	9.96772	7.40949	8.38327	0.465385	0.918391	0.368431	0.958655	2.09169	0.362585
LOC112489805	37.5448	7.80387	49.1866	26.9828	191.598	70.0978	43.4281	76.3758	78.8866	14.8534	3.45904	5.41955
LOC107414573	2.78105	2.40479	2.33004	1.95366	0.766186	1.26239	0.146595	0.202504	0	5.24227	8.15424	0.879442
LOC107414665	2.08022	2.49945	0.877886	8.80093	3.65089	5.52069	0.0552325	0.057249	0	0.445996	0.695083	0.0753061
LOC107426316	0	0	0	0	0	0	0	0	0	5.03555	0.770121	2.55869
LOC107411900	9.30436	10.5424	9.82697	11.2726	5.93094	8.3464	1.63484	1.54858	1.58134	0.603481	1.39903	0.267481
LOC107413883	0.307707	1.55975	0.796852	0	0	0	6.94861	4.5708	6.22335	1.78124	1.94324	0.150381
LOC112489088	0	0	0	0	0	0	22.0622	21.7687	10.9126	5.5527	17.6683	4.92224
LOC107425675	5.48668	5.01701	3.12031	4.80394	3.43813	1.66036	1.38823	1.75026	2.33125	0.622765	0.0970578	0.31546
LOC107426615	6.44263	7.59608	10.6426	2.59364	3.81577	2.56558	0.0610391	0.0200758	0.0410011	1.71335	0.691341	0.360633
LOC107405656	6.32533	8.02724	8.29624	5.43447	3.35992	4.46471	1.23966	0.965661	0.854615	0.451583	0.73898	0.0889576
LOC107431631	14.1616	14.2411	19.4014	15.1806	11.3271	14.1007	1.96494	1.37332	1.56737	0.283333	0.618204	0.111628
LOC112492599	35.4096	40.5134	21.4836	18.3858	25.0854	31.7858	7.97803	22.5423	21.5578	3.7649	8.21462	1.4833
LOC107423915	2.96279	2.58648	4.00679	5.3843	2.90224	3.71978	0	0	0	0.204177	0.445493	0.080442
LOC107420173	9.95461	7.09021	5.86966	20.4629	7.0321	9.45439	6.98993	6.49975	4.01925	2.32188	6.49382	1.5967
LOC107416471	0.883234	1.55205	0.365962	1.22294	0.324444	0.973667	0.506542	0.333203	0.125575	5.11283	0.424977	4.89202
LOC107410340	25.3554	27.3794	26.3652	32.9889	18.9491	27.3089	0.975007	0.618454	0.63154	2.32978	4.90806	0.854589
LOC107434705	4.3108	3.48254	4.60492	5.80559	2.74641	3.34137	0.57944	1.23876	0.632484	0.89122	3.64603	1.31672
LOC112490415	0	0	0	0	0	0	3.33964	0	2.52371	4.81557	8.40566	1.13835
LOC107434659	2.19784	2.3873	1.21963	1.87481	1.64353	2.16328	7.99054	7.88426	5.95327	1.10351	2.62018	0.537057
LOC107405521	6.58939	6.68026	5.73356	5.20055	3.77602	4.649	1.13372	3.54237	1.71347	0.871872	1.66454	0.257626
LOC107409395	817.241	680.116	887.028	91.3741	118.951	132.148	53.8517	50.1973	51.0059	1.98361	5.06696	1.14367
LOC112490112	0	0	0	0	0	0	7.75465	2.5505	5.20894	3.64442	2.5301	0.391591
LOC107431844	12.489	12.4947	12.5113	0.767924	1.53929	0.905774	5.89026	4.18458	5.51946	1.90253	4.00286	0.72279
LOC107404517	30.1869	28.6415	26.0979	15.4328	21.5804	22.6118	0.360676	0.602257	0.726819	0.320046	0.209492	0.0378276
LOC107412175	7.95636	9.26249	11.002	4.66488	2.68493	3.98682	0.709563	0.376991	0.659945	0.251852	0.961651	0.334884
LOC107404412	14.3662	17.3336	14.043	11.6618	10.4801	13.272	1.3055	0.500941	1.38847	0.0836644	0.547641	0.29666
LOC112489922	1.47914	1.71376	1.53218	0.87773	1.13593	1.39764	1.96926	2.242	1.22104	0.174742	1.14381	0.619607
LOC107412958	0	0	0	0	0	0	1.61907	1.73645	0.106392	14.4949	3.2335	5.85468
LOC107432476	14.3754	14.732	15.781	13.549	8.60966	9.04325	1.84826	1.76842	1.41081	1.09834	2.39647	0.45818
LOC107423443	6.25073	9.16991	8.15071	6.03294	5.26757	7.78247	0.163591	0	0.106236	0.0608134	0.331721	0.503146
LOC107412580	6.21828	4.50288	2.99058	2.53685	3.18157	2.93784	1.91048	1.4138	2.08537	0.550961	1.60285	0.434137
LOC107420166	4.42341	2.88284	2.29101	12.6322	5.57102	7.31448	2.60481	2.01144	2.73867	1.04515	1.42525	0.154413
LOC107414301	4.10415	5.04602	6.33174	2.08566	1.05853	1.63647	0.313	0.555908	0.126149	0.722126	0.866582	0.0853512
LOC107406150	0	0	0	2.44014	0.809207	1.05233	1.73715	2.23346	0.742559	4.79721	5.23351	0.502408
LOC107425101	5.00794	3.38467	2.73785	7.94528	12.5706	8.43439	0	0	0	23.2378	8.53408	47.4533
LOC107411700	0	0	0	0.14547	0.154372	0	4.61945	4.26075	4.04735	5.56047	1.51655	1.91688
LOC107421458	15.5706	13.289	13.5033	18.1248	19.5532	19.0809	12.5641	15.2657	14.8564	1.49725	0.588031	0.353933
LOC107413662	4.30619	4.36557	3.79977	6.37647	4.92122	7.29645	0.914679	1.07174	0.691208	0.131891	0.575547	0.233832
LOC107426454	7.30181	10.4752	4.13859	1.43069	1.36641	2.58189	2.86419	1.16942	0.895623	2.16469	1.11863	5.11708
LOC107430584	0	0	0	10.1421	4.9234	7.21584	3.12831	2.64575	2.25144	1.20289	3.74941	1.11709
LOC107433727	9.88594	7.61693	7.84124	13.3754	7.09692	9.02989	0.16199	0.319672	0.0816091	0.186865	0.0509649	0.331296
LOC112491856	0	0	0	0	0	0	14.3605	5.31355	5.42598	4.14139	1.12951	7.34234
LOC107426290	3.43401	2.39344	2.29733	18.2019	21.1291	17.6662	0	0	0	2.66232	4.58259	11.3981
LOC107429366	5.43029	2.81376	0.937501	17.2934	15.6255	14.5001	1.81668	1.28037	0.740897	1.74637	5.38899	1.59231
LOC107434852	0	0	0	0	0	0	0.695983	1.14454	0.467505	3.67975	6.35008	0.948929
LOC107403723	24.2283	21.5017	16.8877	12.3841	3.90932	7.07247	0.757522	0.640669	0.708744	1.87252	4.97087	1.25416
LOC107410788	0	0	0	0	0	0	168.089	227.11	131.203	63.9985	122.731	21.0049
LOC107404035	0.083885	0.0850419	0.173786	0.174223	0.0924421	0	0.120272	0.178008	0	2.01173	6.35704	11.9708
LOC107432338	2.54445	3.04855	2.27627	3.60315	6.24528	4.20745	0.165825	0.327239	0.167082	0.23911	0.834742	0.282615
LOC107414258	0.194672	0.197357	0	0.606478	0.536326	0.53651	0.139557	0	0.0703075	1.52938	6.84951	10.941
LOC107423416	3.48103	1.4437	1.63902	2.95766	3.66176	4.36074	0	0	0	1.96274	1.28475	5.10368
LOC107414273	7.24752	7.61654	6.6615	8.1623	8.21182	7.2694	1.90263	1.834	1.63686	1.11428	2.597	0.578687
LOC107413585	0	0	0	6.67547	9.57293	6.99064	0	0	0	63.2164	42.0848	165.144
LOC107404770	14.9296	14.9885	21.3206	12.4432	12.4592	14.8071	0.0346369	0.0341762	0.0348994	0.159822	0.479483	0.141676
LOC107430389	0	0	0	0	0	0	1.13022	0.983991	0.0669874	328.09	82.2451	127.811
LOC107429432	2.33531	0.526114	2.95661	7.94903	9.43628	3.57558	0.465041	0.550627	0.093713	0.643739	0.234095	1.26811
LOC107421128	6.63425	7.8467	6.77669	4.30588	3.04625	2.84415	5.21838	4.69274	2.99502	1.37157	2.57699	0.450312
LOC107411330	11.3564	8.31018	6.0145	7.09367	7.52776	9.6012	1.9588	1.02677	1.97365	0.0706119	0.616272	0.500756
LOC107415530	3.40189	3.4488	2.2256	6.28454	5.6431	5.84242	0	0	0	0.0296131	0.258451	0.210006
LOC107412383	19.5392	24.8024	21.0902	17.2215	15.2898	15.476	27.897	25.2611	20.1621	1.15416	1.40726	0.160488
LOC107407344	3.34024	3.53353	7.37133	0.201085	0.373432	0.373561	0.138815	0.205454	0.0699337	0.200164	0.0873474	0.425849
LOC107431314	21.9768	26.3133	23.5498	11.0831	13.0836	12.0439	0.271635	0.357364	0.0912313	0.0522243	0.170922	0.308631
LOC107405342	8.0729	7.56001	6.94502	6.82039	8.36866	9.27657	0.196181	0	0.148251	0.0565764	0.123444	0.267481
LOC107434007	4.07095	4.6046	3.20625	6.04431	5.63558	7.00981	0.361785	0.214184	0.194414	0.222581	0.394589	0.0657695
LOC107431831	1.19951	0.24321	0.248503	0	0	0	3.95557	3.47873	2.16606	30.6512	12.986	64.0147
LOC107408084	6.1851	7.28175	7.44025	7.25176	7.25578	5.71864	1.14426	1.12904	2.73821	2.63993	0.720007	0.975078
LOC107404961	1.46217	0.741168	1.93532	11.6411	8.50422	11.1041	0.0582338	0.0574593	0	0.335879	1.02599	0.317592
LOC107421335	2.88593	1.72102	2.46187	1.41032	0.935388	2.2457	4.25946	4.56305	2.57504	1.40386	2.14416	5.47564
LOC107413137	10.2322	11.048	8.44478	2.93719	0.916743	1.6507	0.196364	0.17653	0	0.825526	1.20081	0.162621
LOC107428870	0.896944	0.606209	1.98209	1.24192	0.527168	0.98878	0.857341	1.60728	0.820646	50.7846	7.39071	32.5547
LOC107432097	4.18824	4.246	5.94983	5.21919	8.96721	6.20006	2.05885	0.338577	0.518612	1.08854	1.07958	3.39192
LOC107421372	9.89827	8.54446	8.32438	3.86734	3.67199	1.94467	0.42154	0.277289	0.424734	1.29672	2.74089	0.574743
LOC107420744	2.27117	0.230249	1.17631	1.30194	0.500571	0.751114	2.44225	2.73108	1.47646	12.7716	26.2272	5.32778
LOC107433624	7.42248	8.0688	6.39175	0.650069	2.7594	1.67592	19.2969	16.51	18.2158	0.44372	0.887473	0.174818
LOC107435871	3.17089	2.44591	4.92688	13.4577	12.0023	14.4381	0.691832	0.292556	0.0995821	1.02608	3.17165	1.01065
LOC107407348	0	0	0	0	0	0	0	0	0	1.73952	5.54719	9.96376
LOC107413722	12.3578	11.4769	11.3687	3.49994	3.52365	3.14379	2.10637	1.9561	1.24843	3.28738	7.56256	1.77382
LOC107409609	4.35473	4.67448	5.04157	3.36949	3.66978	3.48279	2.02001	2.59713	3.45388	1.48285	0.539238	2.83762
LOC107428024	42.7888	45.4906	40.0976	23.5241	28.2157	26.1204	0.311102	0.675321	0.438843	0.143549	0.783023	0.424168
LOC107416236	0.650381	1.53849	0.673702	0.900528	0	0.716973	3.72999	5.06052	2.97529	3.22706	5.28083	0.847601
LOC107430567	8.32418	7.62231	8.90082	16.3127	18.0507	22.6452	1.82874	4.46357	2.71542	0.666175	3.9972	2.36215
LOC107406664	2.50156	2.34098	2.59126	3.39025	0.530143	3.81835	8.82871	12.1141	7.92266	1.75044	3.38528	0.658295
LOC107403502	7.07347	6.11022	5.54953	5.12883	4.05895	4.66017	0.0600103	0.0888182	0.0906976	0.173063	0.075521	0.0409101
LOC107416993	5.45889	7.69972	3.1961	2.34148	3.92331	3.92466	0	0	0	0.0981372	0.749438	0.579964
LOC107435849	5.4616	5.00109	4.37995	7.68419	7.57196	4.27283	0.442054	0.373865	0.890809	0.509934	0.158946	0.172204
LOC107404724	8.98601	9.82645	13.2825	17.1954	13.6857	17.0295	0.289525	0.428512	0.14586	0.58447	0.182179	0.197375
LOC107409876	2.35009	2.1556	2.66621	4.18368	3.08312	3.57765	2.1661	3.79963	2.82919	56.0823	15.6491	93.9601
LOC107410868	1.33743	0.903917	0.230898	2.23762	1.63762	1.39246	0.266329	0.683246	0.214678	4.17826	7.57476	1.37987
LOC107428033	8.14707	7.12424	8.4392	5.77393	4.29759	4.72472	0.553603	0.300432	0.557798	0.255444	0.0348346	0.188701
LOC107410810	0.0731292	0.181321	0.185268	3.90041	0.788399	1.38017	7.82132	6.70519	4.78003	4.2893	6.13163	0.874088
LOC107423604	0	0	0	0	0	0	0.0725276	0.143126	0	4.60154	1.91675	9.29535
LOC107419655	104.23	87.9712	93.8142	112.235	104.23	124.615	2.07891	2.1696	2.81974	2.02919	6.38966	2.12584
LOC112492828	6.10464	8.56362	5.80883	32.2132	27.4571	24.6494	0	0	0	0.176104	0.768483	0.34691
LOC107404288	44.0337	26.6657	30.0969	27.4083	23.2187	27.504	2.49044	2.58497	1.59684	0.559647	1.09898	0.220491
LOC107404781	5.45737	4.23083	3.82412	1.75018	2.38794	2.65418	0.632873	0.340612	0.23188	1.06189	1.23088	0.156888
LOC107416706	27.8122	21.4264	17.6826	289.241	138.402	250.015	26.3483	7.18741	10.1075	50.2729	115.819	27.8654
LOC107404304	5.20369	3.96915	5.39029	1.54395	0.98306	1.1473	0.355281	0.245389	0.429568	0.614754	1.83315	0.581284
LOC107412111	0	0	0	0.0953354	0.101169	0	0.789759	0.32469	0.530496	2.96085	4.55531	11.3063
LOC107432793	0	0	0	15.6584	24.021	8.69875	1.06415	0.663157	0.395027	45.0966	27.8413	109.2
LOC107416725	27.6608	24.7631	20.103	360.1	144.791	236.443	28.3851	10.4141	11.4401	34.8652	85.1284	21.9126
LOC112489970	0	0	0	0	0	0	0.911775	1.57438	0.689014	0.788836	5.16348	3.41866
LOC107415195	1.14076	1.15649	1.96944	1.02668	0.670468	1.00605	1.47203	1.23727	1.20852	2.893	1.235	5.87239
LOC107410334	19.342	24.017	19.492	5.60538	6.36148	6.36367	1.07488	1.32574	0.866424	0.743962	2.36724	0.806045
LOC107419313	2.33579	2.65216	1.93564	5.72448	7.00145	6.90086	0.602818	0.528711	0.607386	0.540853	0.421459	1.46116
LOC107411420	16.1599	15.778	16.2338	3.82932	4.24293	6.15735	0.138627	0.115074	0.0783394	0.269067	0.635999	0.159011
LOC107404034	0	0	0	0	0	0	0	0	0	2.02359	4.71977	9.5671
LOC107430166	21.569	23.0141	28.576	12.6843	8.99553	11.8887	0.384426	0.758627	0.344302	0.83764	0.322525	0.232952
LOC112489552	0	0	0	0	0	0	3.04821	1.22535	1.93379	7.68371	15.0601	3.07855
LOC107404429	9.68739	21.5046	9.11202	9.48182	8.83498	8.16289	0.957896	1.26021	2.49332	4.92639	12.2557	3.26508
LOC107433979	48.3576	43.3328	44.3536	61.878	67.4794	61.4785	25.0074	16.1498	33.4156	11.8856	2.63384	17.4138
LOC107423414	5.17389	4.75041	4.55045	3.04126	5.80925	3.98178	1.74957	0.69052	0.91667	0.565102	0.704568	0.095417
LOC107418336	61.3809	48.9831	44.4107	22.0189	26.7941	21.2027	2.30421	2.34691	2.39657	1.67199	2.99332	0.55739
LOC107421754	0	0	0	3.40162	0.55535	4.16656	0	0	0	13.1274	6.02406	27.3375
LOC107403362	0.189798	0.139862	0	0	0	0	3.16484	0.780687	0.697555	50.655	53.395	157.904
LOC107425105	0	0	0	0	0	0	0	0	0	3.95445	1.92174	8.45559
LOC107428620	5.66769	3.50138	4.21972	0.73571	1.26869	0.292875	6.15811	2.8815	1.919	1.61115	3.43547	0.779028
LOC107429937	0	0	0	0	0	0	5.30084	1.26796	1.94219	1.29708	0.20215	0.876044
LOC107425079	3.92267	4.06514	3.34095	4.25458	1.34488	2.69068	3.93694	3.63794	3.33713	27.8976	59.5328	13.6324
LOC107416777	14.4013	15.6831	14.0515	3.81116	3.48124	3.53365	4.829	6.01348	6.10717	1.22936	1.34116	0.181629
LOC107426549	10.5256	3.78097	6.61048	3.52871	1.14166	1.59888	1.06946	2.25703	1.0177	1.06233	2.28052	0.52655
LOC107413006	10.793	17.2881	5.70179	3.58659	6.66061	4.75922	2.78543	1.22151	1.94899	0.267762	0.292115	0.843947
LOC107430635	0.986344	2.31806	0.97527	6.70438	4.44665	6.12861	1.0285	1.10996	0.777222	1.00105	2.0224	0.438218
LOC112491127	3.85226	1.95269	1.9952	1.33347	0	0.707781	0.920542	21.345	23.6517	46.1924	9.84701	23.2194
LOC107416003	7.89919	5.67567	7.86468	5.17666	5.8315	7.94709	0.769703	0.21699	0.498559	3.17105	1.45297	0.749601
LOC107420011	35.4258	34.413	24.787	12.6675	9.83505	12.2873	23.7478	22.7428	27.1932	4.31865	11.1457	3.16168
LOC107413497	48.8721	58.9152	70.0292	40.1173	9.0833	29.7374	0.179058	0.117784	0.120277	1.58357	3.60542	0.895159
LOC107406739	6.30742	7.78114	7.95051	6.07651	5.69466	7.28832	0.0544782	0.107507	0.274455	0.0628436	0.205677	0.0742776
LOC107425363	10.7782	12.1928	12.5263	11.1928	11.9501	14.2002	0.848058	0.929755	0.569657	0.271745	0.889378	0.321187
LOC107407899	11.3275	6.95066	5.55804	15.1683	19.71	17.4165	1.92328	0.843421	1.2919	0.246511	0.806793	0.291363
LOC107419897	15.5878	15.6314	18.3784	0.101888	0.0931049	0.186274	0.878223	0.567735	0.30513	5.86886	9.75638	1.73417
LOC107428539	10.1665	10.593	7.02069	5.76753	8.1952	6.12257	0.877283	0.599272	0.203984	0.467074	0.254777	0.0920093
LOC107429150	10.561	8.40411	7.99888	7.66521	8.38456	7.8867	0.651268	0.642606	0.820254	0.563454	0.30735	0.110995
LOC107410345	2.67905	2.71599	2.55602	5.07609	6.94057	5.5181	0	0	0	0.369246	0.212015	0.0689098
LOC107413090	11.3442	11.6261	9.40076	6.12585	1.95476	5.63893	8.9605	8.69543	9.9819	9.68826	24.0789	6.61254
LOC107431411	5.86353	7.27885	8.80079	11.9296	8.96721	8.9703	4.28926	3.13184	3.37098	0.791664	1.83529	0.467851
LOC107416521	31.2191	24.8155	25.4177	12.1341	4.49031	8.78554	3.73724	5.46773	3.24618	2.65108	5.94657	1.46422
LOC107416301	10.4173	14.2427	13.3648	3.77139	4.31814	3.1607	1.30176	0.811229	1.58776	0.237102	0.776	1.3078
LOC107433396	2.36771	2.67211	0.832963	4.6856	4.08617	3.39811	0.064052	0.0896003	0	2.58606	7.17405	2.22694
LOC107404386	4.41594	1.68693	2.12141	0.332303	0.211583	0	5.96441	9.14451	5.8247	1.21728	1.32799	0.187664
LOC112489806	0	0	0	0	0	0	3.68217	3.17905	2.78256	6.37137	25.4864	11.2959
LOC107410666	0	0.372966	0.285813	0.477553	0.304066	1.82502	0.0637366	0	0.0664338	2.89023	7.46784	2.15753
LOC107419369	44.826	56.0958	49.4764	82.9791	81.3155	81.7626	3.59259	4.69382	7.58914	2.82952	15.8397	9.66142
LOC107416633	71.392	73.5473	73.8431	34.4523	30.1972	35.8787	5.19325	5.04991	4.77759	2.34418	5.49364	1.43666
LOC107431770	14.0888	14.5753	18.9059	19.5852	12.809	15.0019	2.66274	2.78588	3.05298	1.40341	2.45546	0.469459
LOC107433855	3.95968	4.22934	4.06504	5.83754	4.20776	5.18356	0.329485	0.35011	0.025537	0.438552	0.829291	0.172781
LOC107409312	4.39526	6.27874	4.8288	3.3195	4.55007	3.67067	2.00512	1.6016	1.8279	2.20287	0.841125	0.650917
LOC112493580	0	0	0	0	0	0	11.3565	5.42199	3.69114	8.45182	3.22717	2.49739
LOC107424630	0.0766325	0	0.238141	3.1832	2.19569	1.94301	1.6481	2.00562	0.941002	17.6809	8.98769	37.751
LOC107407134	6.20318	5.59851	8.22792	3.45656	2.66769	2.66861	0.379619	0.588611	1.20213	0.250235	0.40949	0.073941
LOC112493299	0	0	0	0	0	0	5.7161	5.83798	9.80112	3.58612	7.82454	1.9142
LOC107426571	0	0	0	0.174808	0.309176	0.123713	0.0804507	0	0.0802651	42.7828	8.20082	24.6801
LOC107426359	21.1681	26.1496	23.6459	35.9757	44.9926	36.0286	7.28115	8.21573	7.55425	0.249481	1.04332	1.52351
LOC107413141	7.19863	4.41478	4.87911	4.56836	1.51804	2.69421	0.35041	0.157159	0.192581	0.661447	1.24276	0.260598
LOC107417418	1.92613	2.00693	2.88195	1.7224	1.70988	2.53621	6.02188	4.61719	4.83082	1.76982	5.69582	2.09183
LOC107416173	5.27448	5.69036	4.03197	2.75332	0.497328	0.932812	0.242644	0.418979	0.183362	0.233252	0.890631	0.385967
LOC107419761	2.06625	2.75624	1.01385	1.69399	1.07859	0.959078	0.545728	0.692319	0.314208	3.3275	5.8867	1.16925
LOC107420119	24.7183	24.4964	24.9993	35.5603	28.5921	29.6649	0.733104	0.744021	0.316568	0.265783	0.448114	0.0856749
LOC107431100	8.04719	7.64828	7.44262	18.9518	11.0851	12.3562	4.37819	1.77881	1.97214	4.27805	8.88051	2.10684
LOC107414729	6.90948	6.42104	7.27653	6.81647	6.40871	6.76003	1.42408	1.56805	1.45566	0.642814	1.42853	0.365816
LOC107418349	0.772738	0.301306	0.738874	0.469103	0.26202	0.655275	0.426126	0.126138	0.257613	3.88332	6.59607	1.27819
LOC107413524	53.8414	62.8062	57.3916	54.3901	38.2277	44.381	7.98581	7.81049	9.10506	4.2828	5.02494	0.764081
LOC107410428	26.4288	31.7894	25.2744	4.31498	3.19467	5.48607	9.00559	5.6049	5.8282	1.91787	3.96664	0.944504
LOC107430665	5.83203	4.56287	4.92485	2.69902	0.628723	1.88682	7.22567	4.97725	5.49467	2.3066	4.1749	0.867449
LOC107431753	7.08392	5.38621	3.97471	2.5543	4.87909	4.01308	0.634794	0.417568	0.426403	0.48818	0.0887631	0.577001
LOC107415429	0.110347	0.0372898	0.114304	0.993127	0.729624	0.85152	0.421901	0.182127	0.212549	2.85928	6.30502	1.61785
LOC107427924	8.13117	6.93311	6.97246	5.87159	7.12102	4.86771	2.54782	2.78057	1.47805	1.11328	3.74074	1.47373
LOC107425343	8.34129	4.99692	5.04023	8.39962	4.94428	5.50328	8.51661	10.5489	4.79267	2.56061	5.92904	1.6059
LOC107422296	1.13103	0.891819	0.781055	8.09119	4.57014	2.90927	0	0	0	2.07849	0.453505	1.1055
LOC107429439	7.3833	4.66286	3.00907	19.5453	5.2687	8.33941	4.03481	5.05135	3.62825	1.65155	4.64089	1.53797
LOC107403509	0	0	0	0	0.073437	0.0734623	1.76759	1.41412	1.44404	1.92879	5.65131	1.95405
LOC107429335	4.60221	6.63018	3.26179	2.26384	1.86851	1.73565	72.1496	62.0235	60.7115	1.80278	4.26127	1.18377
LOC107413482	11.2103	10.3502	10.1262	7.10268	8.60358	8.45942	1.19591	0.802401	0.747082	0.965681	1.71571	0.35872
LOC107435562	0	0.109314	0.154851	0	0	0	0.643005	1.16317	1.29576	4.07958	2.56247	9.35144
LOC107427412	7.50868	9.24576	8.34541	10.0062	5.68215	6.60778	0.207922	0.0455903	0.046555	0.826146	1.74442	0.440981
LOC112491076	0	0	0	0	0	0	0	0	0	4.23208	5.27655	13.5771
LOC107405517	227.193	258.584	282.378	305.518	226.251	259.964	215.56	317.124	257.873	27.2949	68.044	20.5551
LOC107435667	0	0	0	2.72156	0	2.63787	0	0	0	82.8278	92.1084	15.0355
LOC107431041	0.859732	3.63162	2.37482	0.595199	0.157905	0.315919	0.855121	0.709487	0	1.77742	10.8588	9.24358
LOC107418312	0	0	0	0.0928669	0.0985499	0	0	0	0	9.46603	13.07	31.9042
LOC107405401	3.55593	4.73987	1.90993	10.2575	5.95057	2.75853	12.3211	7.49929	7.22989	3.59411	7.18847	1.73783
LOC107417689	23.2436	23.2785	9.33897	1.02402	1.24192	0.465881	0	0	0	1.63093	0.381269	2.20305
LOC107417155	0.510724	0.517768	0.176346	0.117859	0.0625359	0.163017	0	0.0802803	0.0845937	3.84809	6.19471	1.22026
LOC107425935	7.35723	5.42451	7.18803	10.6789	9.85828	11.2441	0.0599351	0.177414	0.103893	0.829661	0.150853	0.572024
LOC107435496	9.84312	11.5266	4.95237	15.3534	20.3219	17.1843	0.0288016	0.0284185	0.0870595	1.16285	2.02977	0.43196
LOC107410155	0.431254	0.1093	0.670076	14.4429	17.3465	18.8975	0	0	0	0.356632	0.0972668	0.526899
LOC107414484	1.78642	2.23364	1.7888	9.39933	11.2213	12.2099	0.0853773	0.0421209	0.0860243	0.196975	0.0537223	0.291016
LOC107425307	0.745021	0.566472	0.241167	0.483547	0.615765	0.102663	0.567475	0.230558	0.134535	1.11669	3.27668	5.46153
LOC112489638	0	0	0	0	0	0	1.03694	0.251232	0.513095	2.64344	2.243	6.94311
LOC107412561	28.5164	12.2475	12.8051	0.145878	0.154805	0.619432	0	0	0	9.29344	9.505	26.7743
LOC112491217	20.4936	16.3869	23.9193	7.29376	3.49895	5.40932	2.27615	1.36114	1.11195	1.19348	2.86446	0.846379
LOC107411434	14.4422	11.8714	15.0409	3.40488	3.35515	4.90537	0	0	0	0.193674	0.774723	0.381519
LOC112488782	0	0.132906	0.407396	0.13614	0.122355	0	0	0	0	2.71033	12.6552	7.3039
LOC107411684	4.18395	5.19386	6.54519	3.54684	3.38749	3.38866	1.83638	1.38916	1.60359	1.34163	2.69619	0.667675
LOC107423350	6.20291	4.43891	3.65362	6.50463	8.84615	8.37992	0.741129	1.41953	1.18601	0.10058	0.548639	0.594401
LOC107410570	0	0	0	0	0	0	0.113432	0.178346	0	3.00954	6.13826	1.54657
LOC107430800	4.89907	4.61187	5.51777	5.12787	5.39882	5.35781	0.306609	0.19252	0.196594	0.128615	0.526169	0.266027
LOC107418369	44.036	48.1554	53.8023	43.3845	36.3395	35.2204	1.01182	0.580865	0.945342	0.381988	0.787156	0.200662
LOC107420012	157.448	238.039	197.677	31.5777	20.987	20.8214	23.3161	12.8057	9.11407	108.428	73.321	253.018
LOC107429114	42.9713	48.3953	44.9305	21.0538	17.7135	22.617	14.3026	11.4841	9.62674	3.47342	4.80953	0.868449
LOC107434839	6.57567	2.7641	4.4856	4.33032	1.67906	3.80128	0.689854	0.17017	0.984699	0.397892	0.868159	0.235143
LOC107410511	0	0	0	0.651921	0	0.503311	0	0	0	6.79613	10.0401	1.8966
LOC107410657	17.4725	16.1505	17.0876	5.65683	3.96424	6.17502	0.847333	1.05417	0.371198	0.807454	2.13268	0.703217
LOC107415599	3.55248	4.59591	3.6524	6.277	4.5576	4.5884	0.361102	0.187526	0.517034	1.33735	0.574023	0.388689
LOC107424978	35.8706	32.0476	40.0473	10.1037	4.04604	5.58545	4.89561	7.19381	3.39455	2.6415	4.60416	1.00482
LOC112490252	2.68282	2.41762	1.85268	3.71468	3.94199	6.24364	16.8821	18.1335	19.3785	5.42325	6.72328	1.16545
LOC107403625	4.571	2.77134	3.66723	4.42105	1.92602	2.91473	0.899536	1.29966	0.841614	3.48359	7.47953	2.0149
LOC107417013	0	0	0	1.12358	0.851665	0.511175	0	0	0	65.9555	20.0802	101.675
LOC107409699	1.89529	0.886812	1.66121	2.72518	0.0803318	2.00898	0.940641	0.36094	0.105308	7.65584	19.861	6.48377
LOC107421076	7.4601	6.58259	4.43621	6.81451	6.62255	7.5386	0.39615	0.342022	0.598729	0.399858	1.30867	0.540126
LOC107413091	16.7121	14.6296	15.5389	17.118	14.9598	16.474	1.88093	1.08934	1.77158	1.22638	0.30875	0.613255
LOC107419417	0	0	0	0	0	0	14.6907	24.0465	12.8514	3.54695	6.59254	1.5527
LOC112493001	2.52501	1.70655	0	2.62213	3.71011	2.78354	3.0169	10.7164	3.64772	1.39206	3.03734	5.7587
LOC107432628	8.89712	7.50164	11.3149	5.12279	2.42691	2.52485	0.694657	0.934661	0.763551	0.145695	0.556311	0.774917
LOC107409104	10.3007	11.3641	10.0424	15.8565	14.423	14.7619	1.86781	1.54295	2.27587	3.85828	9.34767	2.90199
LOC107420103	6.62302	12.6042	8.30483	9.17034	8.323	9.47868	0.749676	0.575326	0.5875	0.288264	0.838616	1.36285
LOC107430051	1.18671	3.0077	2.21268	1.35559	0.392331	1.43904	12.5058	15.7812	10.4577	3.23853	2.99775	0.579964
LOC107416835	4.12639	4.24668	3.91816	5.12913	2.37701	2.7569	0	0.0505607	0.0451601	0.258514	0.141013	0.0611098
LOC107411973	5.45737	5.61399	5.32052	4.25045	3.44924	5.04294	0.115068	0.170306	0.11594	0.398211	0.0724045	0.313775
LOC107415026	1.7608	2.99265	2.84321	13.3913	3.19599	5.48073	0	0.0366325	0.0348153	0.856544	2.00906	0.607432
LOC107421007	6.97735	6.38903	3.38062	3.33069	0.620089	1.79888	2.29929	1.31346	1.78834	4.51365	3.60428	0.824982
LOC107417000	2.17391	1.55885	2.5814	6.66243	1.34391	4.03311	0.912258	1.16266	0.919171	0.745406	0.861035	0.155476
LOC112491486	0	1.33605	4.0954	1.36857	4.35694	1.45281	9.44767	13.0508	9.51927	2.17968	3.56688	7.72878
LOC107408104	4.14893	2.25118	3.38974	4.55124	6.11768	4.1228	0.25135	0.082669	0.0422091	0.193297	0.316316	0.685399
LOC107420711	2.66785	4.75244	3.39517	0.831138	0.252	0.252086	4.80868	6.68574	2.80797	0.630349	1.2722	0.335267
LOC107418715	20.7613	17.861	18.0487	13.2583	16.6783	17.454	0.667669	0.329395	0.532577	0.0320914	0.17505	0.151721
LOC107435146	3.37298	1.70975	2.42634	2.72433	3.2008	5.26764	1.00752	0.265098	0.541414	0.0774816	0.422642	0.366316
LOC107411938	0.193668	0.191092	0.0487838	6.2833	10.9067	2.50851	8.50978	9.85958	9.0248	0.841626	0.29771	0.483945
LOC107404918	11.6974	9.72783	12.5901	15.4688	13.3941	14.7084	2.22744	2.19782	2.64038	1.28474	1.81381	0.357291
LOC112490337	0	0	0	0	0	0	3.41916	3.37368	6.02887	4.93023	1.07572	5.82725
LOC107414425	13.3754	9.48131	11.5819	8.13857	7.54264	8.58198	0.824022	0.517404	0.490612	0.216035	0.0471366	0.255341
LOC107423269	12.6675	14.7053	12.2379	10.701	8.75195	9.40616	0.423473	0.464268	0.284455	0.759888	0.296071	0.256613
LOC107424358	0.697036	0.326146	0.666489	4.17603	1.18175	1.95057	1.19158	1.51707	1.12315	2.17268	5.17592	1.62464
LOC107423072	5.37937	5.36699	4.15708	7.49269	0.376388	4.56528	0.673338	0.694582	0.215867	0.282448	0.731823	0.250378
LOC107424945	0	0	0	0.184088	0	0.163093	1.80301	2.1453	1.87011	56.34	31.0323	114.889
LOC107420859	9.01519	11.79	9.24506	1.40429	1.09283	1.39135	2.45588	3.25222	2.93032	0.969182	1.78932	0.440584
LOC107406823	0	0	0	0	0	0	4.4667	9.80624	6.41329	5.15258	0.983711	5.02431
LOC107414038	3.8325	3.64503	3.35602	3.6927	4.4847	5.40091	1.048	1.64891	1.48403	0.784169	1.14065	0.231711
LOC107418335	11.2507	17.3592	21.5459	2.10872	2.84256	1.51252	0.708187	1.55282	1.18926	14.1148	3.66395	18.8822
LOC107434126	0.914692	0.772755	0.789575	4.90767	5.87999	4.20144	2.29505	2.04886	2.53268	6.17742	10.4527	2.38412
LOC107419023	3.45893	3.50664	2.90791	0.104115	0.220973	0.0552622	5.03119	4.39693	3.76578	0.497464	0.361805	0.0979959
LOC107432342	0	0	0	0	0	0	2.22835	1.30294	0.415784	528.289	102.824	527.973
LOC107413455	0	0	0	0	0	0	10.9329	13.0227	11.2142	2.27237	5.45388	1.74578
LOC107418741	0.808166	0.218483	1.06038	4.2522	0.178121	3.14789	0.65661	0.914651	0.155667	22.4112	25.9077	4.89753
LOC107424827	3.16342	2.12158	5.64627	25.1688	10.7265	14.4321	0.0697787	0.172127	0.0703075	1.97209	4.3468	1.28437
LOC107435850	13.7473	14.0417	14.7756	12.5586	10.8212	10.0273	1.33379	2.55898	3.35974	2.39337	3.45031	0.707209
LOC107435342	17.6313	17.9463	18.777	3.5663	4.6819	2.22467	0.93909	0.525908	0.306878	0.497728	0.542995	0.103815
LOC107431172	3.75217	6.07399	2.57025	4.39926	3.00116	3.60263	0.911086	0.299656	0.524566	0.350329	0.545987	0.118306
LOC107431122	8.92062	7.18467	7.75174	18.4245	10.2675	14.751	1.17243	0.455723	0.823339	1.10656	1.87786	0.435963
LOC107428339	0	0	0	0	0	0	1.90145	0.714727	0.456157	33.7369	34.1844	92.466
LOC107433231	1.80358	0.853277	0.2491	16.9814	11.9254	10.3389	0.130986	0.170102	0	2.0881	3.79667	0.940196
LOC112488828	0.317357	0	0.345546	12.2111	12.315	6.89512	0.119571	0	0.120477	1.10345	1.95619	3.99417
LOC107435504	4.60811	6.32049	5.05414	1.97044	1.7923	3.28701	0.582968	0.671084	0.0978977	1.23289	0.244549	0.927314
LOC107412713	0.828285	2.19616	0.725987	11.7773	1.26385	3.93332	0.137027	0.405614	0.23011	1.21186	1.78192	0.373656
LOC107419951	38.2873	26.3104	31.1762	60.3571	30.1223	47.1026	1.83927	0.767804	0.498941	2.85613	5.87568	1.63967
LOC107422700	6.91874	6.64692	6.60399	8.46382	8.54265	8.54559	0.986794	0.871179	0.889613	0.868718	0.620924	0.177031
LOC107433386	3.88836	3.53419	1.80556	7.37963	4.28501	3.99086	0.0961209	0.284527	0.484247	7.429	19.8383	7.20801
LOC107430299	0.119379	0	0.123659	0.619851	0.131556	0.526407	1.45487	1.1822	1.37967	5.23227	1.93861	8.51793
LOC107413209	7.93485	12.4459	11.9413	8.86192	5.27956	4.12608	1.71724	1.059	1.94654	0.495233	2.1611	1.31701
LOC107416135	6.62842	4.52939	5.08319	5.66641	4.60067	6.17671	0.918859	0.932542	0.899371	1.60507	2.80829	0.680095
LOC107424108	0.925448	1.66319	1.26365	0.970494	0.185428	0.64922	0.0180938	0.0297553	0	4.07008	8.42508	2.38474
LOC112488881	0.23819	0.241474	0	2.34983	0.918705	0.919021	0	0	0	7.97747	2.57867	11.9899
LOC107414317	0.0464989	0.0471402	0.144499	0.144862	1.38354	0.768898	0	0	0	111.168	26.6384	136.03
LOC107434722	0	0	0	0	0	0	3.61075	2.23943	2.18287	4.87922	9.4775	2.53184
LOC107433945	12.9237	21.8024	20.8128	1.78245	3.33798	1.22435	501.603	415.728	413.95	5.42722	14.9387	5.62518
LOC107417900	23.7151	25.0423	23.0892	22.0089	23.7584	23.0012	0	0	0	0.0302181	0.0988991	0.142864
LOC107412204	210.563	235.797	255.232	249.217	134.83	176.674	3.41729	3.72065	2.2163	8.9715	15.126	3.58816
LOC107410669	6.81439	9.99324	8.213	11.1711	6.09263	9.16572	1.10607	2.39492	1.67168	1.06326	1.43062	0.293233
LOC107423007	0.163658	0.0414788	0.0423816	0.0549289	0	0.0902074	0	0	0	4.56771	5.24152	1.03976
LOC107403522	5.73957	6.52209	6.27205	6.54981	5.5605	6.67489	0.040694	0.0446142	0.0455582	0.886696	0.910437	0.184946
LOC107426300	35.3565	30.0153	38.1271	17.9676	14.9813	18.0074	0.924493	0.64614	0.892687	1.59968	3.10252	0.840325
LOC107424413	10.171	10.4278	11.0417	3.84894	3.29291	3.19902	2.24511	1.66652	1.97158	0.689044	1.97	0.786328
LOC107417135	7.05028	9.87037	8.11454	2.55669	2.21985	2.22061	1.36384	0.474954	0.970008	0.277635	0.807695	0.328149
LOC107435559	4.5412	4.00704	6.6205	3.58056	4.4484	2.41038	1.20575	0.773313	0.546698	0.417269	1.21392	0.493188
LOC107414178	0.172242	0.392889	0.223023	0.447167	0.0474531	0.189878	1.29652	0.700554	0.622067	3.77461	5.90492	1.34683
LOC112493449	0	0	0	0	0	0	5.13814	4.93981	5.84081	6.83899	4.14499	14.1907
LOC107431057	4.16894	2.00755	2.59106	23.5946	11.9449	12.5235	0.195459	0.442335	0.0752824	2.4133	4.13723	1.01871
LOC112489252	5.98218	6.06468	1.41638	4.43733	3.01367	5.841	0.122529	0	0.146916	0.848066	0.308399	1.33649
TRNAR-ACG_6	10.828	15.0938	7.01015	5.62221	5.96626	5.96831	1.9406	3.82959	0.977654	3.35788	1.22109	5.29178
LOC107415676	3.61845	3.66835	2.6987	7.06433	6.53961	6.06319	2.90529	2.25237	1.98639	104.851	41.263	172.312
LOC112492401	0	0	0	0	0	0	114.542	85.08	109.058	113.395	335.492	140.291
LOC107430971	8.98434	6.01594	5.05538	9.67544	7.08948	7.94784	14.432	11.0233	12.0577	1.74278	4.00269	1.30097
LOC107403988	5.34309	1.96974	5.23279	3.12739	1.81997	2.35607	0	0	0	2.16911	0.876439	0.759634
LOC107432814	0.131961	0.135125	0	0.411111	0.145423	0.581891	0.0946012	0.186686	0.190636	10.3671	19.4056	37.534
LOC107412422	1.41707	1.26422	1.05688	0.412041	0.312326	0.562379	18.4483	20.8893	20.84	0.937496	2.09666	0.664841
LOC107433225	0	0	0	0.262654	0.278727	0.418234	0.181319	0	0.0913465	208.847	65.6029	299.256
LOC107406389	13.9509	12.068	13.6658	20.629	14.0372	22.9855	7.99011	9.22463	10.1866	6.83439	3.76218	13.4137
LOC107406206	6.5049	7.10188	6.82453	8.31395	7.62797	7.72253	1.55442	1.29779	2.71073	0.48276	1.88095	1.05968
LOC107425905	0.596183	0.503671	0.411707	0.960524	0.656999	0.109538	0.356162	0.28114	0.0717723	3.04031	6.09577	1.74818
LOC107409476	0.65392	0	0.693419	222.396	366.078	175.653	0	0	0	1734.88	873.718	3245.86
LOC107411075	3.87772	4.31473	4.31068	10.8038	12.9241	10.1134	0.203406	0.468301	0.204947	0.391066	0.0853266	0.277331
LOC107429451	1.57221	3.46905	2.29917	5.18614	3.36325	4.38393	0.198898	0.588759	0.400811	0.7648	0.166871	0.54237
LOC107406546	2.6083	3.17313	2.26953	5.41724	3.39176	2.81785	0.37397	0.368996	0.376804	0.215697	0.0470629	0.152965
LOC112491000	2.51722	2.28331	1.23512	6.46629	8.68699	8.1788	0.189953	0.0468567	0.191393	0.328682	0.537862	0.129495
LOC107432813	12.0541	18.2194	18.389	6.48646	4.95121	3.62409	14.2976	32.0906	16.6223	26.552	10.9738	44.5575
LOC107404235	0	0	0	0	0	0	0	0	0	9.71587	4.68145	17.7039
LOC107413251	1.9747	2.4675	2.56878	0.953792	0.506079	0.253127	2.37036	1.62419	1.22734	2.77232	5.96605	1.84035
LOC107404902	6.19569	6.57882	5.29244	4.78737	3.88305	4.27283	0.505205	0.207703	0.381775	0.218543	0.079473	0.0861019
LOC107430883	7.78513	1.36601	6.04822	8.3955	3.6297	3.4659	0	0	0	0.74285	0.270137	0.292669
LOC107408732	5.51921	4.42421	2.08298	1.59949	1.55592	1.41496	0.0226865	0	0.0309041	0.106144	0.0385992	0.0418188
LOC107435222	8.2629	7.35911	8.3992	7.3778	4.59545	8.17249	0.387522	0.600864	0.390459	0.191583	0.348346	0.679322
LOC107412008	20.052	22.6215	10.8051	12.8655	11.1975	8.11264	9.75272	9.59913	9.19265	130.062	167.504	389.546
LOC107407686	6.73816	7.64155	7.09807	3.79516	3.90154	3.65108	0.900599	0.888621	0.907424	0.283333	0.309102	0.781397
LOC107409950	4.06288	5.73065	3.29366	1.65097	1.55733	2.14207	10.6374	8.49668	11.1008	8.3266	4.14353	2.41723
LOC107424730	2.271	3.17561	2.6769	5.93651	6.38609	3.88477	7.80337	9.9153	5.31709	9.13113	1.90754	8.03696
LOC107427867	1.48843	1.38321	0.578174	0.644031	0.82013	0.410206	2.84542	12.5025	4.34527	4.00035	0.951167	4.54634
LOC107403352	6.12481	6.20928	2.65388	5.98624	7.80836	7.10497	0.832241	0.538009	1.1277	1.48971	3.17816	0.978196
LOC107403536	0	0	0	0	0	0	0.0616858	0	0.0621533	2.2059	6.52089	2.77546
LOC107420071	7.58778	10.6511	8.1017	13.0923	8.49045	7.2065	0.836856	0.247718	1.09616	1.15843	0.315947	1.4833
LOC107427684	10.6314	11.9125	10.5618	8.97426	6.98841	9.5267	0.53484	0.439772	0.449078	0.102828	0.392629	0.486147
LOC107430647	0.38375	0.389042	0.993776	0.195528	0	0.211521	0.137552	0.542891	0.831568	3.80817	4.50073	10.8775
LOC107432719	0.652114	0.691157	0.399157	1.32361	1.24128	1.79721	5.12114	3.20794	3.87532	14.5114	32.3042	10.4591
LOC107416445	0	0	0	0	0.156517	0.185569	0.120676	0.119071	0	26.0316	28.7029	71.7369
LOC107427847	14.3331	18.5573	11.8061	2.68994	3.04485	3.617	1.85696	0.855054	1.12262	4.56981	2.9601	9.621
LOC107432236	2.91724	2.95748	3.24569	3.30995	1.36928	2.7395	22.0751	20.8262	22.6717	10.2753	19.3491	5.38597
LOC107414381	1.305	0.992248	0.732222	0.734062	0.539296	0.899135	5.73015	5.00008	4.28109	1.61878	3.67919	1.22239
LOC107408413	40.8296	29.8369	20.3242	1.64943	1.54444	1.33897	0.334899	0.132178	0.269949	0.386324	0.252875	0.0913226
LOC107403374	11.1597	7.91956	5.58729	8.49858	5.02174	5.53607	0	0	0	0.38453	0.251702	0.0908987
LOC107404344	6.08279	4.97539	5.08369	7.82415	8.30294	5.0292	1.13972	1.32014	0.898713	0.457296	1.30958	1.95931
LOC107423100	3.78924	4.77591	4.03119	3.50957	4.85293	6.88675	0.660757	0.579528	0.96166	0.254073	0.831541	0.4004
LOC107429013	5.49152	5.48416	6.36765	6.89434	5.55492	7.81571	0.734475	0.985601	0.976854	0.745586	1.25707	0.320451
LOC107429369	16.7812	17.2806	11.4974	0.137218	1.0193	1.31098	0	0	0	0.655629	1.31131	0.387459
LOC107403918	11.8321	11.0956	9.68253	4.23908	2.54262	3.19567	0.720992	0.669555	0.683723	0.880626	1.76132	0.520426
LOC107430028	10.2447	10.9385	12.1926	10.0729	6.00521	6.00728	1.56262	1.46474	0.708507	2.16308	1.08158	0.639159
LOC107420171	8.25038	10.7477	8.94474	16.2032	15.4517	12.5352	6.28232	7.46875	6.48432	2.50993	4.74365	1.33706
LOC112491487	1.07698	1.09183	1.11559	4.47359	0	4.74898	7.72067	8.37979	7.77919	3.56249	8.7446	3.158
LOC107413271	3.01332	2.01344	2.30556	4.80051	14.679	5.20927	2.03747	1.71971	2.10237	0.594661	0.432496	0.133877
LOC107417092	1.46849	1.22153	1.0531	1.32946	1.24484	1.12074	5.61461	6.63195	7.04426	4.85757	10.7686	3.53316
LOC107415605	0.824837	0.657024	0.427207	1.59076	0.844051	2.33817	0.844733	0.791823	0.936248	8.03917	12.119	2.87935
LOC107414790	9.77158	9.35125	10.5583	11.8095	3.29549	4.736	3.29119	2.65156	1.06481	4.77183	8.85369	2.47009
LOC107434929	17.6163	19.2401	18.9064	11.8816	13.3091	11.8122	3.64545	2.63349	4.39457	3.22901	6.79959	2.13014
LOC107424161	4.74436	8.55074	7.28071	1.09485	0.968209	0.387417	0.529069	0.497174	0.507694	3.77811	3.80467	0.858753
LOC107434746	6.80941	6.20425	5.26787	4.20698	4.36944	5.41617	1.35942	1.15843	2.30363	0.356402	0.777632	0.252748
LOC107424478	8.4693	8.39945	12.3966	14.9133	15.4202	17.6581	1.58387	2.86515	2.12784	1.21806	0.498313	1.97955
LOC107433734	3.74744	5.52599	4.30528	7.9954	2.92834	4.28135	0.244225	0.0963909	0.0492153	3.21169	5.10201	1.26535
LOC107412300	3.2233	2.39835	2.75687	7.98431	11.2103	8.41062	0.529984	0.522936	0.17088	0.586911	0.773683	0.173424
LOC107411032	3.64078	1.88316	1.61629	4.24377	0.245644	2.29346	1.06532	0.525574	0.161008	10.1384	12.2001	2.68711
LOC107413088	4.18752	2.68579	1.77048	15.1757	12.5256	12.4357	1.89921	3.9897	3.58028	3.32159	9.63746	4.17653
LOC107433196	12.0881	15.4544	15.9141	6.06009	3.80606	3.67608	1.70755	3.53815	1.50543	1.03412	3.16961	1.45508
LOC107421348	0.887342	0.674684	0.344685	1.38221	2.07795	1.58957	6.52025	4.86438	4.00589	1.65105	0.400269	1.08414
LOC107410043	16.1609	9.71252	15.9384	6.63258	5.86538	6.4008	1.17936	1.02677	1.398	0.880295	0.611136	1.89175
LOC107420149	14.5136	13.2577	9.63115	20.7237	15.411	19.4162	4.93133	6.95106	4.69569	2.31293	6.75149	2.95541
LOC107414586	0.109105	0.55305	0.113018	1.69953	0.360705	0.841935	0.234648	0.694582	0.0788087	3.24815	7.28399	2.45278
LOC107409718	0	0.215127	0.21981	0	0	0	20.5367	10.3569	9.19658	4.73803	10.5293	3.52598
LOC107425803	16.8398	17.7859	17.6868	4.63083	6.14277	4.85122	2.01904	1.78467	1.52576	1.16454	2.48797	0.802912
LOC107406213	0	0	0	0	0	0	2.54731	3.61306	3.20827	4.04038	5.60999	1.30241
LOC107425928	3.64286	10.1053	10.7399	3.49198	2.99982	1.85347	0.229584	0.254846	0.260239	0.463465	0.288924	0.117384
LOC107428633	3.95732	3.23082	4.20805	4.61867	5.63457	5.48208	1.50634	1.16427	2.15016	0.75298	1.89568	0.718831
LOC107434446	4.7742	28.1327	15.0422	5.37097	4.71317	4.82444	0	0.14071	0.0718435	1.64504	2.87145	0.777739
LOC107416659	42.2475	44.1005	43.5769	26.5837	24.4622	30.983	1.47583	1.32957	1.61632	0.740195	1.29202	0.349948
LOC107411865	5.18876	3.90539	4.96763	5.71489	7.4508	7.45337	1.55374	1.05659	2.04433	2.60056	7.3764	10.8349
LOC107428883	6.24134	5.82524	6.36252	10.4937	8.95234	10.1568	1.84655	1.75191	2.14678	2.70358	5.72017	1.83982
LOC107430298	2.04545	1.24419	1.0594	2.47814	1.95355	2.63069	2.10177	2.70078	3.8414	23.4557	8.36561	34.6541
LOC107423925	873.612	1103.66	964.237	350.778	350.587	414.13	25.1818	11.2818	15.155	12.326	23.1255	6.68118
LOC107405108	11.097	10.2844	9.6202	9.64438	9.0799	8.61049	0.546285	1.34755	0.344015	1.89051	2.27728	0.512067
LOC107407673	0.314965	0.106436	0.271882	0.109026	0.057849	0.0578689	0.263426	0.22279	0.227504	6.51162	8.19309	18.7278
LOC107415211	0	0	0	0	0	0	0.189285	0.124512	0	3.93032	12.1487	16.7751
LOC107411993	0.894845	1.55518	1.25798	0.265503	0.0704377	0.140924	7.42308	9.22326	8.58739	2.59002	4.15187	1.06207
LOC107407102	5.77694	5.05799	5.90638	2.25941	3.30714	2.81204	0.537845	0.451088	0.352249	0.18613	0.473802	0.183329
LOC107414822	20.4729	21.7316	19.4371	21.0345	21.5685	20.9594	1.02447	0.988874	0.920038	0.847803	0.280276	1.18425
LOC107405547	0.886041	0.301903	0.102825	16.6995	17.5026	17.8369	0	0	0	0.410445	0.805994	1.45537
LOC107435625	0	0	0	0	0	0	7.73443	9.43429	5.76808	1.96707	2.52918	0.581243
LOC107409334	1.53947	0.803996	0.57988	6.4916	5.65503	5.7084	0.501646	0.593969	0.471751	0.694411	0.42087	0.18239
LOC107403533	16.3157	22.617	22.8333	19.8478	20.6221	17.3256	14.4655	16.9581	18.4714	8.81147	13.0374	3.18949
LOC107412452	27.45	23.9872	22.9393	9.88082	11.1814	11.0924	3.25962	4.52661	2.3416	1.2882	3.00063	1.06992
LOC112493135	0.26497	0.402937	0.137236	0.137581	0.583999	0.73025	1.80455	0.749707	1.05266	4.60154	5.2591	12.561
LOC107413372	5.73506	4.36061	4.87986	2.55242	3.8372	1.12898	0.146835	0.434646	0.147948	0.169382	0.739148	0.6006
LOC107427525	8.38013	6.37178	8.76409	1.08781	1.15437	0.799456	0.173296	0.284985	0	0.0666354	0.290783	0.236278
LOC107423422	0	0	0	0	0	0	10.1809	5.81583	4.85909	5.56306	11.4637	3.65291
LOC107411974	30.4603	34.0368	35.244	22.2046	22.5712	22.1241	0.995013	1.3798	0.921265	0.620433	1.48909	0.549988
LOC112489946	3.14682	5.92469	4.56352	3.54795	3.26966	1.88318	1.93363	1.39914	1.88335	0.371759	1.62228	1.40607
LOC107435507	8.65406	6.94747	5.68806	6.75159	6.68064	8.47474	0.629845	0.807908	0.856734	0.290624	0.753007	0.300564
LOC107435284	0	0	0	0	0	0	6.85916	7.05593	5.1466	3.87203	1.28562	5.37244
LOC107410100	0	0	0	0	0	0	18.1478	23.6158	24.513	2.57889	0.661984	2.8688
LOC112489803	5.53669	6.39887	8.02931	2.29986	12.386	11.902	8.05741	10.2609	9.19827	11.1719	3.2468	6.06112
LOC107414499	6.28214	6.12845	5.09542	5.35441	8.94763	6.7947	1.23211	1.38341	0.898979	0.637137	0.374276	0.173783
LOC107433301	12.3042	10.2589	9.76752	8.47851	7.85683	9.8878	1.31899	0.488041	1.32898	0.38038	0.103744	0.449588
LOC107413144	0.209756	0.488545	0	1.08912	0.34673	0.231233	0	0	0	4.77019	6.33945	13.9415
LOC107431508	24.0381	24.2598	19.348	29.9102	26.9675	27.9317	0.38812	0.842509	0.703911	0.358174	0.0976874	0.211671
LOC107433056	9.00088	12.8527	13.0134	17.2225	17.4322	15.327	0	0	0	0.380089	0.103664	0.224622
LOC107435383	9.50224	12.3671	9.24441	15.2016	17.8299	15.7127	0.414244	0.590394	0.324631	0.477853	0.868854	0.25102
LOC107427411	15.418	12.8584	10.8782	10.2108	4.45607	5.16312	1.81435	1.6256	1.44987	1.08256	1.96836	0.568678
LOC107416619	229.099	198.314	264.642	195.17	189.986	239.018	0.89409	0.542891	0.970163	0.714033	1.29829	0.375088
LOC107412928	12.5304	10.0364	8.52621	1.20431	0.997466	1.71498	2.5144	2.74106	2.1044	1.21634	3.44499	1.52058
LOC107433554	5.54696	5.52815	5.32385	5.56504	5.42209	5.14758	0.224663	0.376847	0.520641	0.518322	0.395823	0.122525
LOC107404764	6.85787	6.60911	8.15618	12.3969	9.05026	12.2267	0.546256	0.718654	0.48924	0.630135	0.611062	1.57232
LOC107420358	5.43087	4.38513	4.67971	1.24773	0.264817	0.529817	13.8161	17.9838	13.0876	3.81548	7.4578	2.30182
LOC107410941	0	0	0	0	0	0	5.64092	3.11313	1.83034	59.0052	39.3449	121.492
LOC107433786	15.1958	16.4712	17.0277	26.5982	29.4897	25.391	1.23325	3.51533	3.52068	1.81779	0.517333	1.02755
LOC107404976	11.4795	10.474	15.5576	10.3316	7.16863	9.59662	0.75437	1.42101	0.829185	1.58219	1.985	0.467516
LOC107421095	0.287193	0.145577	0	0	0	0	0.566183	0.863372	0.570474	19.5343	9.58667	34.0362
LOC107416698	25.2615	36.2857	30.5796	38.2746	28.7512	37.7611	3.47772	5.60753	4.01687	1.95695	5.49744	2.42865
LOC107431685	5.20112	4.59491	6.38818	3.00922	1.88327	2.58014	0.878885	0.289065	0.751372	0.215057	0.10055	0.0726245
LOC107421012	8.31883	5.92223	6.35752	2.49565	2.7706	2.81231	0.768647	0.70612	0.373883	1.07013	0.967318	0.252966
LOC107414776	7.75235	5.46366	3.90781	5.33831	5.43656	3.15337	0.713268	1.02635	0.329392	0.377113	0.822822	0.283644
LOC112489992	0	0	0	0	0	0	5.12873	5.84772	6.31596	2.23504	4.15947	1.24315
LOC107404856	0	0	0	0	0	0	0.371071	0.823806	0.186942	4.60154	11.2075	4.30042
LOC112492104	10.6882	13.1076	10.5357	5.37062	2.65966	6.84148	0.61792	0.853582	1.12068	1.42561	1.24421	0.336998
LOC107435890	0.277448	0	0.143698	3.74555	4.2805	1.6822	0	0	0	2.06496	7.75952	8.67793
LOC107406439	0.997597	0.505677	1.1367	2.27912	1.53911	1.42966	0.929711	1.19961	1.58528	11.0547	11.6101	28.4723
LOC107417705	1.1466	2.01712	0.593856	0.280164	0.297309	0.446116	1.69231	1.45511	1.46154	18.8245	4.56368	18.0303
LOC107419884	0.632138	0.284825	0.36378	0	0	0	0	0	0	4.99523	7.2238	15.0348
LOC107426231	9.62564	8.57156	8.21917	5.40317	2.93858	4.51693	1.77174	1.65617	2.53682	1.34461	1.81895	0.44499
LOC107415846	96.7699	89.8496	117.548	1.02642	0.62242	0.518862	0.60735	0.432808	0.373971	0.0778457	0.212314	0.0920093
LOC107422416	3.50242	3.65671	2.54502	5.86283	4.78142	4.09153	0.112425	0.158837	0	0.0864591	0.235806	0.10219
LOC107429521	3.38701	3.1067	5.17915	1.33992	0	0.889	1.04061	1.93946	1.2815	0.533512	1.45509	0.630582
LOC107431417	7.23168	7.33141	5.68066	3.81749	3.32057	4.31823	0.259214	0.0426278	0.0870595	0.0996724	0.271844	0.117807
LOC107406168	1.68997	2.39858	1.51716	2.45695	5.09045	2.3598	12.1151	15.9387	15.3807	5.31067	2.03286	2.20243
LOC107404050	85.1844	82.2059	85.0195	164.452	144.936	160.014	90.2845	79.391	92.3463	42.699	74.7484	21.4713
LOC107408396	18.8678	20.4943	20.6866	15.7766	15.5269	11.0751	2.76669	3.59653	4.46911	1.16516	2.37646	0.778393
LOC107434995	5.83272	3.64953	2.78492	0.141962	0	0.251169	0.849344	1.03144	0.757037	3.27844	2.50774	7.17086
LOC107404136	0	0	0	0	0	0	0	0	0	5.21837	21.8029	18.5035
LOC107414899	0	0	0	0.236496	0.0501936	0.251055	0.130609	0.151052	0	5.19792	4.479	1.24654
LOC107406174	7.83038	9.36016	8.35328	10.4375	9.78829	7.2149	3.68646	2.14939	2.27929	1.54638	1.89789	0.456933
LOC107422812	1.01043	2.56091	1.70082	2.09858	1.94863	1.53159	3.6218	3.19722	0.821082	0.940038	0.227896	0.740715
LOC112488896	0	0	0	0	0	0	7.38154	8.15241	8.93766	1.45142	2.66543	0.800567
LOC107418202	23.8009	24.788	20.9941	22.1435	21.171	22.9245	1.80525	1.5514	2.02429	1.51146	3.92077	1.62766
LOC107427697	0.6525	0.330749	1.85872	1.52459	0.898826	1.25879	4.56073	3.92314	2.9457	2.83287	6.03387	2.07276
LOC107406318	0	0	0	0	0	0	6.41296	3.27683	2.65386	1.84942	1.87351	0.468411
LOC107429319	5.19917	4.54386	6.74747	0.930886	1.11956	0.724673	11.6529	10.3988	10.0145	2.32274	5.66103	2.21964
LOC107414388	0	0	0	1.07228	1.29306	0.931325	0	0	0	45.2952	15.0743	60.7389
LOC107426750	0.36191	0.550352	0.562332	5.16766	1.29619	2.09457	0.908069	0.575995	0.261414	2.16983	1.71416	0.530612
LOC107410443	15.6854	15.5464	15.4309	15.0147	12.6502	10.7226	0.942287	0.805788	1.01272	0.362326	0.395279	0.942149
LOC107421179	2.05918	2.00408	1.53578	1.96731	0.363078	0.998809	7.49909	6.58367	5.65206	0.54492	1.56051	0.724573
LOC107435795	0	0	0	0	0	0	0	0	0	2.51841	7.47919	10.0874
LOC107424878	6.02862	8.2297	10.4492	5.3927	2.76268	4.40866	3.03812	2.91327	4.18212	3.30719	2.36941	6.9427
LOC107407401	10.6678	13.8191	15.0407	9.23174	8.16389	8.49337	18.9065	14.2533	7.27745	11.2724	28.0707	11.2959
LOC107412699	0	0	0	0	0	0	4.39976	5.23635	5.30144	0.680203	0.171246	0.494746
LOC112491102	0.16721	0.678064	0.346411	0.694564	0.552801	0.18433	6.11338	2.83862	3.74414	2.07415	3.46961	0.980613
LOC107426607	16.1696	11.7933	14.2591	4.42943	2.22205	3.33421	0.528162	0.575995	0.224069	0.352732	0.699658	0.227405
LOC107433232	0.607023	0.615394	0.157197	0.63037	4.01367	1.00376	6.41869	12.5593	9.31734	1.12947	2.87512	1.18664
LOC107435818	0	0	0	0	0	0	0.630459	0.449276	0.3882	4.36361	2.02761	7.21101
LOC107418424	10.2218	13.8429	15.2504	5.14906	3.11036	2.85915	1.1484	0.97125	1.9285	1.00933	2.54635	1.04385
LOC107413479	0	0	0	2.42513	3.90795	2.28837	0	0	0	2.64648	5.85239	2.11351
LOC112491730	4.43989	2.7801	3.51695	5.69552	3.88546	3.45493	2.80843	3.60241	2.73539	1.51185	0.942486	2.93566
LOC107411872	4.04591	3.09907	3.91159	4.29489	4.70633	7.03715	0.193363	0.476979	0.714372	0.260231	0.52724	0.175759
LOC107404825	0.0885239	0	0.085076	0	0	0	35.2682	28.6701	37.7008	23.3983	39.7899	11.4796
LOC107430255	235.001	244.359	260.018	135.167	131.133	139.261	11.6032	8.81602	8.43227	0.839471	1.37373	0.385859
LOC107424087	0	0	0	0	0	0	0	0	0	8.62228	32.6875	22.1019
LOC107411495	1.16464	0.826489	0.361919	3.8097	2.82357	3.98003	22.6678	45.5565	32.3456	2.79303	2.10141	5.97632
LOC107410672	2.87375	2.39926	1.4884	4.65197	2.60804	3.5407	3.21141	4.12529	5.00625	1.18825	1.83009	0.495685
LOC107423266	10.2512	8.27167	10.3479	1.5751	1.55621	2.65224	6.11163	4.47652	5.66682	0.648782	1.55713	0.613459
LOC107410286	16.3955	17.2799	6.89426	4.94915	1.25224	5.01068	1.16373	2.29651	0.469021	6.17517	10.1052	2.85602
LOC107421919	11.6561	9.83558	10.0497	6.01597	4.76885	4.84744	1.55113	0.987419	1.00831	0.865796	2.39283	1.09154
TRNAF-GAA_14	4.11611	2.78192	5.68494	1.42481	4.53599	3.02504	0.983593	1.94102	2.97314	1.13463	2.47564	4.0232
LOC107416680	0.654243	0.78386	0.431266	6.97936	0.85207	4.13068	0	0	0	0.0983703	0.214634	0.348805
LOC107432012	8.55902	8.1232	7.92274	15.5071	12.2417	12.6474	0.13055	0.128813	0.263078	3.38841	7.39316	2.66994
LOC107414574	0.377347	0.327901	0.223359	0.671761	0.534652	0.475409	0.115935	0.152524	0.116813	4.01211	1.79944	6.42817
LOC107428615	2.66557	1.75651	1.4496	14.4633	10.7952	12.0478	0.238863	0.188549	0.481347	2.36966	5.29059	1.95405
LOC107408017	40.9209	45.6996	39.966	10.3876	9.1622	8.44931	11.6411	11.3944	14.9197	4.51202	4.21918	1.14278
LOC107410259	9.97373	14.2412	14.4057	9.48207	4.95375	8.51719	8.05636	8.64476	7.00127	4.29822	5.44953	1.37304
LOC107410796	9.51922	10.154	7.71695	16.5042	15.5986	17.3377	0.118681	0	0.0597904	12.8007	50.6319	46.5217
LOC107416394	61.3217	54.9145	46.5817	21.3447	21.1491	22.2831	1.87239	2.73108	1.80456	1.40864	3.99555	1.88692
LOC107429095	0.147945	0.449956	0	0	0	0	0.530297	0.94184	0.427453	40.374	11.7456	46.8522
LOC107408397	4.7267	5.55859	4.89619	2.6015	1.61475	2.97007	2.13475	1.93919	1.43395	1.09447	0.852863	0.2772
LOC112490534	0	0	0	0	0	0	2.71418	4.13885	3.7292	2.56168	6.8314	3.02777
LOC107429810	0	0	0	0	0	0	6.11338	10.1717	1.32857	45.4931	13.8785	25.4959
LOC107433548	8.10809	5.96346	7.24604	7.42936	5.95679	7.0104	1.48163	0.899649	2.41155	0.394418	1.4343	0.932361
LOC112492757	1.24124	0.193594	0.395615	0.394068	0	0.315769	8.82983	12.427	7.03464	7.65901	4.307	2.33312
LOC107427521	0	0	0	0.115375	0	0.0612389	0.0796476	0.157177	0.0401256	3.35354	5.01169	1.35743
LOC107433877	7.80121	8.95831	4.71069	13.5533	14.9123	13.1649	7.50094	4.73362	4.59342	5.07546	9.27291	2.89104
LOC107423894	52.1859	60.6716	66.8524	46.9342	37.9879	46.9734	2.6085	1.76102	2.28244	3.64252	4.75129	1.2167
LOC107429691	4.16194	5.04743	5.84224	2.86788	3.8578	3.73049	0.808647	0.990487	1.18002	0.289495	0.912381	1.14056
LOC107422280	0.508248	0.240453	0.315883	7.74101	1.30689	4.40759	0.558678	0.431411	0.0978977	1.9334	2.75118	0.728604
LOC107415554	0.192267	0	0.135444	0	0	0	1.12484	0.64743	0.377788	5.40651	8.02159	2.17267
LOC107419950	15.4378	22.3659	19.8647	3.05099	2.41355	1.58996	27.8784	24.4471	21.183	5.52185	10.4096	3.34158
LOC107414522	12.4221	16.3803	10.438	314.92	291.974	407.181	0	0	0	1.72408	1.01881	0.509443
LOC107406408	5.44723	4.9434	4.55045	10.3555	10.9892	10.2181	0.787306	0.590394	0.666349	0.690232	0.753007	1.76044
LOC107428089	32.7011	32.4701	30.6605	23.9846	19.2746	22.124	0.56263	0.264356	0.350934	0.309059	0.505751	0.146116
LOC112491850	0	0	0	0	0	0	5.91313	5.83449	4.25567	8.77	6.37841	2.30348
LOC107415454	1.15568	0.781077	0.753741	2.97809	2.21695	1.9346	13.1944	18.3779	14.4693	5.13249	9.19055	2.8449
LOC107433771	9.5544	10.8063	14.2732	8.09949	4.58407	7.66663	0.978487	0.965473	0.516425	2.41872	4.74966	1.58822
LOC107421724	2.287	1.90239	2.06528	4.68902	2.97265	5.10696	0.966892	1.65919	1.10129	1.40633	2.75103	0.917076
LOC107412229	184.964	176.604	208.689	196.92	160.504	165.304	50.8171	45.6752	40.371	21.1816	36.701	11.0801
LOC107413705	0.383934	0.340575	0.298276	0.598051	0.317324	0.581961	0.860114	0.746833	1.17862	4.64344	6.62444	13.4627
LOC107432789	5.01345	3.79798	3.13876	0.400482	0.424989	0.425136	0.0394952	0.0389699	0.079589	0.911197	3.33013	3.5002
LOC107403559	0.168845	0.136939	0.104939	0.31561	0.372137	0.74453	0	0	0	23.9044	34.6089	69.7762
LOC107435023	11.6842	10.5631	8.98378	9.69435	8.23007	6.70583	0	0	0	0.199225	0.108672	0.353209
LOC107414777	13.2357	15.7635	14.496	5.19858	2.67476	3.80449	0.299063	0.429215	0.356116	0.0627246	0.0342146	0.111205
LOC107409186	13.8282	11.8502	11.8707	14.9947	6.73537	10.3592	0	0	0	0.126358	0.0689251	0.224023
LOC107409855	13.2773	15.3575	16.984	3.79399	2.94597	2.94699	0.255524	0.189094	0.321826	0.294761	0.160784	0.522586
LOC107425261	8.72957	5.87913	5.36804	9.77005	6.35672	10.5075	0.663403	1.06915	0.579306	1.24994	2.75507	1.02511
LOC112492132	0	0	0	0	0	0	37.3454	37.8667	26.6102	30.7034	8.04939	22.7866
LOC107423207	5.20305	4.09739	4.76404	1.01309	0.767921	1.02425	0.233124	0.262884	0.234891	0.345756	0.502936	0.136222
LOC107418377	0.0580967	0	0.0601799	0.0429807	0.0640231	0	0	0	0	234.503	248.178	586.99
LOC107404435	11.6168	8.51115	14.4603	1.27151	0.537894	1.18377	21.5547	24.3753	15.936	2.26041	3.43477	0.95417
LOC107417196	3.52206	8.8708	3.19231	3.65753	8.5511	9.46404	4.18189	4.67125	3.37882	4.73302	9.68152	16.0832
LOC107403511	1.21558	1.20667	1.02307	1.63051	1.61866	1.78672	0.363096	0.16122	0.45731	3.26704	6.07737	1.95548
LOC112491293	0.899293	0.797733	0.815097	0.116735	0.743272	0.99137	9.50917	7.07678	10.8804	5.57763	7.50472	1.97773
LOC107410595	1.59743	0.809729	0.827354	0.99532	0.88019	1.23269	0	0	0	3.30254	5.76465	10.4612
LOC107428959	68.9155	96.7374	69.8678	243.864	36.7919	235.375	1.61717	0.558481	0.733241	7.36869	11.6004	3.30736
LOC107415014	14.9822	14.345	10.7774	26.7951	12.8415	23.0921	7.16034	4.71007	4.60933	6.53904	10.3877	2.98304
LOC112492108	8.9748	10.1904	9.29661	8.20158	8.70347	7.91497	6.94861	10.4113	3.37098	3.56249	0.971622	2.45622
LOC107409854	4.33633	5.1467	6.79251	6.1506	8.15872	7.92834	0	0	0	0.962097	0.381672	0.413507
LOC107431343	18.3248	19.2137	20.9321	4.43155	3.31957	1.79872	1.25969	1.50928	0.453298	1.14174	2.71762	1.10411
LOC107409089	0.962224	1.77362	1.99345	0.908393	2.02436	1.83219	0.501675	0.80438	0.505477	26.7653	27.0688	65.1512
LOC107428371	6.26656	6.08379	7.42644	9.15473	10.3587	8.72304	4.7589	3.94431	4.29629	2.28369	4.45576	1.50532
LOC107435225	1.85258	3.51391	3.40469	10.1156	17.3203	14.3617	0.59978	0.169087	0.388495	0.741299	0.269573	0.35047
LOC107424890	2.84457	3.71858	2.36501	5.71361	5.85701	5.98281	4.18578	2.72693	3.02795	1.91903	4.38973	1.71943
LOC107403831	65.1771	48.3242	49.3357	7.39472	8.53333	8.1931	11.5765	7.65173	9.10654	1.22279	2.59779	0.950834
LOC107419488	7.12592	6.98338	5.49507	5.26222	4.44993	4.97517	3.91649	4.31245	2.85954	1.70239	4.85734	2.39908
LOC107411339	23.7613	23.1347	20.1597	15.3229	14.1579	18.5939	11.3074	11.6969	11.8158	2.81913	5.76088	2.03902
LOC107426297	4.74085	5.00931	6.77834	2.77363	0.441503	1.32497	1.91473	0.897399	1.15754	2.87136	4.51804	1.3053
LOC112489838	9.88691	8.13482	5.34336	9.96958	9.47432	7.26614	1.33538	0.912197	0.724499	645.204	492.008	1354.74
LOC107423922	2.41432	1.40378	1.83889	2.94962	0.66515	1.33076	0.101811	0.226028	0.153874	4.93267	7.78365	2.25571
LOC107427742	4.89757	5.87422	4.85882	3.15185	3.19269	1.97711	1.28572	1.07344	1.54459	0.513395	1.86696	1.88784
LOC107416563	5.31596	7.55506	6.63878	7.71312	4.35262	6.07933	0.0712324	0.14057	0	1.00659	1.09814	0.291363
LOC107417791	0.771441	1.9552	0.399551	0	0	0	11.8902	12.0049	11.516	6.91118	2.08793	4.14715
LOC107426038	75.4454	76.155	91.192	47.0664	37.7169	52.2769	1.40396	0.989488	0.976744	0.694088	1.59856	0.638068
LOC107425609	6.39765	7.45876	10.5112	3.56177	2.46759	3.13453	0.229319	0.188557	0.115528	0.279228	0.577181	0.208441
LOC107414481	8.74333	10.7947	9.77422	6.74228	10.3984	6.29845	0.806767	0.918505	0.687823	1.14541	0.390496	0.592295
LOC107429110	0	0	0	0.132414	0	0.210848	7.31277	8.02726	5.71035	0.843568	0.28759	0.436209
LOC107415289	26.5044	18.5968	19.2906	19.7737	17.5249	11.6104	5.00016	2.31882	1.96484	1.61503	3.4609	1.29531
LOC112493578	0	0	0	0	0	0	0.495188	0.370664	0.670989	8.80476	8.35918	20.5574
LOC107429077	0.738876	0.998754	0.850411	1.77427	0.45236	1.44805	2.35417	6.56209	2.78712	4.95609	4.88837	1.36415
LOC107409613	58.3987	36.647	29.6043	18.8372	14.7407	15.5371	2.94693	3.13851	2.02664	2.91381	5.7101	1.97709
LOC107405455	5.20538	5.36816	4.55534	15.4712	16.7146	14.0491	0.64339	0.698316	0.972398	0.593748	0.161937	0.438611
LOC107408868	0	0	0	0	0	0	12.5961	9.70855	11.2601	1.68787	2.82878	0.867376
LOC107434799	0.436897	0.485845	0	0.907402	0.120366	0.602038	9.39615	5.48545	7.17942	8.49053	2.26641	7.15284
LOC107431601	11.4598	14.5223	15.9068	5.83128	8.71388	6.06392	7.06521	6.89019	5.13213	1.70584	2.89486	0.89609
LOC112489288	0	0	0	0	0	0	0	0	0	1.84062	6.82726	6.23646
LOC107405371	5.5392	5.00298	3.02539	8.05314	11.3206	9.9922	4.47636	2.42213	2.61888	1.91558	4.27045	1.67347
LOC107420047	4.94674	6.87618	7.07868	3.91895	2.86617	3.37313	0.182796	0.108219	0.478871	0.590422	1.15021	0.398769
LOC107435230	6.8369	10.6122	9.60279	6.69874	6.38503	6.60013	0.969178	0.710386	1.17183	0.4472	0.8712	0.302037
LOC107405005	3.10755	1.45403	2.72375	2.85472	3.42455	3.95276	5.65507	6.76347	5.52526	3.4594	5.49929	1.63553
LOC112492008	12.8867	12.547	12.0271	8.34738	5.34303	7.17338	0.731743	1.26352	1.10593	1.26616	1.38131	0.374132
LOC107409841	6.32581	12.8261	6.06726	4.50106	1.67823	2.84106	0.335917	0.331449	0	0.387498	0.422741	0.1145
LOC112489801	1.49491	3.81687	9.63517	1.09243	14.0334	21.1184	6.11252	22.6367	5.11904	6.31854	1.69832	5.24936
LOC107434711	7.74242	6.8502	7.43677	4.45866	3.33532	3.72443	2.92659	3.03703	2.03363	1.68799	3.11151	1.03195
LOC107418476	1.4354	0.323376	0.826036	0.828113	0.703031	0.527455	0.571674	0.676885	0	10.8151	3.30939	6.54731
LOC107430147	0.597963	0.568321	0.309702	1.90169	0.08237	0.947581	1.33959	0.502276	0.350934	10.0753	11.8009	3.17803
LOC107416041	2.14331	1.92216	2.47634	5.82119	1.09013	1.90839	7.15068	8.68827	4.8231	5.93088	8.92453	2.57838
LOC107429796	9.27089	7.04906	8.86021	1.89111	0.486505	1.09501	2.65055	3.27888	2.19232	0.273811	0.647213	0.269691
TRNAV-AAC_12	0	0	0	0	0	0	2.9109	6.70177	2.93296	7.83506	17.0953	6.61472
LOC107423539	5.7089	7.5459	7.48558	4.50264	4.06145	2.70856	2.43485	2.04466	2.29671	1.19521	1.89067	0.565067
LOC107409292	5.58774	5.48206	6.56607	5.83385	6.15774	7.05403	0.839919	0.382499	0.716086	0.844675	1.70748	0.616633
LOC107411790	0.209635	0.283367	0.193024	0.604715	0.179682	0.487875	1.18557	0.444855	0.908537	6.06762	12.7346	4.75829
LOC107403986	0	0	0	6.25854	9.80416	4.90377	0	0	0	307.934	161.433	518.101
LOC107417290	0.0771639	0.156456	0.239792	0	0	0	10.7316	17.4662	14.7703	0.255247	0.0696154	0.226266
LOC107404592	7.33647	5.71297	10.7935	8.61237	7.26465	8.6737	0.838455	0.376047	0.384004	1.40684	0.383698	1.24711
LOC107403446	5.59262	7.31913	6.10915	5.06856	3.92198	6.05314	2.91583	4.17172	3.37862	3.44765	1.743	5.66516
LOC107432580	29.5814	39.6055	37.692	44.0196	50.6111	48.2654	292.818	468.601	405.086	297.143	85.5745	202.5
LOC107432775	30.1188	27.5689	31.9357	8.29132	8.45024	7.84313	1.02008	1.23018	0.742307	5.03373	1.71165	6.25866
LOC107423015	0.320201	0.0649233	0.132673	0.0665032	0.0611718	0	0.183638	0.36239	0.462573	9.00302	3.92873	13.4578
LOC107422679	0	0	0	0	0	0	0	0	0	27.0911	37.3072	10.4984
LOC107420261	18.6835	25.4175	21.4816	3.00032	2.72402	3.5389	8.74515	7.17556	7.72159	1.48665	2.37487	0.721683
LOC112490212	0.0769589	0	0.0305507	0.153137	0.040055	0.162565	5.30694	6.15429	6.49754	5.85355	2.3149	2.65212
LOC107428465	10.6763	15.51	9.69095	12.5728	13.2208	9.94938	2.52492	2.10206	3.65707	4.00486	6.15645	1.82886
LOC107422595	2.79413	2.44045	3.91846	13.7491	10.8481	12.5104	0.585512	0.456099	0.34155	10.5579	24.1609	36.092
LOC107434342	0.279513	0.0944558	0.0965118	0.193509	0.821402	0.205421	0.935099	0.988567	0.605691	7.39672	2.18547	7.83183
LOC107406371	1.66931	1.62182	1.94532	1.22791	0.459899	0.61341	2.24382	2.01718	1.70818	2.58837	5.02005	1.7676
LOC107412397	5.29596	4.96083	4.9084	3.85941	3.2082	3.61901	1.44315	1.99354	1.31986	1.05007	2.09557	0.756786
LOC107413152	7.16145	3.70734	2.20969	6.17104	1.79109	1.56774	0.546163	0.754459	0.69705	1.34406	2.56603	0.893591
LOC107420267	7.912	16.4068	10.1205	32.3673	35.0085	29.2058	5.58605	4.4942	4.89237	6.64209	12.1671	4.10105
LOC107427741	35.0396	39.3346	28.0092	22.5136	26.1834	18.8726	7.11141	4.97968	3.92936	12.5036	24.7554	8.91402
LOC112492600	5.23051	6.76933	6.10973	7.1652	4.90559	6.99287	1.03714	1.6531	1.36654	0.644216	1.10441	1.95796
LOC107431808	0.74885	0.854075	0.969628	3.20782	1.95994	2.06381	5.09997	4.10517	2.63693	1.703	2.70238	0.82344
LOC107430355	46.05	51.0998	59.7302	11.2276	17.21	13.4086	0.681781	1.48705	1.0485	0.786471	1.44505	0.489245
LOC107433578	26.1249	27.9788	18.8822	16.6654	20.8023	18.4276	4.09776	3.65422	4.48352	1.7381	4.05817	1.70875
LOC107426818	1.88471	3.54844	2.51008	4.19399	6.23089	3.85855	2.3162	2.47585	4.47303	1.78124	2.67196	0.789499
LOC107428741	1.38559	1.27092	1.09355	3.01481	0.654402	1.38199	2.83803	8.12084	1.81104	1.52779	3.21442	1.22534
LOC107420772	255.45	160.966	162.52	338.307	108.993	204.231	38.7742	61.4306	14.8016	15.1592	29.8059	10.6959
LOC107405004	0	0	0	0.805395	0.732583	0.610696	0	0	0	1553.39	903.109	2741.57
LOC107433811	22.9086	21.4017	21.9365	10.7884	7.77915	10.7918	9.54818	8.05511	7.93694	5.34195	11.4153	4.42623
LOC107430838	1.14598	0.464714	0.949658	1.30906	0.884017	0.631658	6.49014	6.07958	5.62878	5.97042	1.75759	6.16062
LOC107422189	5.14208	5.32632	7.17914	2.32167	1.60144	1.72522	2.5243	3.28143	3.14901	0.739534	1.56316	0.600936
LOC107410593	6.65681	5.54985	6.80478	5.13915	4.82623	6.75904	0.219771	0.278805	0.158169	0.615685	0.513638	0.171225
LOC107418334	0	0	0	0	0	0	49.5663	47.6963	72.6836	5.4904	8.42307	2.5349
LOC107405189	3.0996	3.1658	2.51588	7.51858	4.28248	5.20194	8.93797	6.283	6.9339	2.18069	3.79808	1.24351
LOC107435118	4.27344	3.24928	1.93667	2.49626	2.35468	3.23881	2.48915	3.40067	1.54339	5.52185	2.16866	7.57077
LOC107404491	4.27004	7.51867	7.37193	2.41162	3.21964	2.06458	3.16854	5.61692	4.54533	0.123901	0.337924	0.439332
LOC107424627	22.8744	17.0359	16.1031	24.9073	17.5394	21.5442	0	0	0	0.183654	0.467499	0.217068
LOC107432908	7.69721	8.18871	6.39825	7.99325	6.70214	5.97115	1.02185	1.34435	1.23552	0.628674	0.428657	1.20747
LOC107415396	0.274622	0.27841	0.365747	0.155554	0.0432338	0.172995	6.89054	8.10318	5.55421	0.09733	0.283152	0.153385
LOC107412211	90.8886	97.4417	135.662	46.9027	29.9559	49.3289	13.491	9.51533	10.7236	12.3348	18.4872	5.51825
LOC107429938	0.733465	0.99144	0.168837	6.60118	4.13124	5.03106	0	0.115293	0.117732	1.07831	0.735239	0.318626
LOC107406909	13.3898	16.2587	14.5752	5.89186	4.8352	8.58959	4.71813	5.24399	5.95601	1.87676	3.89016	1.47882
LOC107404836	11.0238	12.453	7.93895	12.647	11.5698	11.1108	0.150529	0.22279	0.15167	0.173643	0.284154	0.513092
LOC112491893	0	0	0	0	0	0	4.85151	8.61657	3.91062	2.23859	3.66328	6.61472
LOC107418029	10.6289	11.5272	9.78099	12.3211	3.4867	6.64881	6.80456	6.25946	4.89213	6.41854	8.87552	2.561
LOC107431903	0.949637	1.30252	1.21514	3.88663	5.23254	4.06431	2.52289	1.97566	1.53328	2.77171	7.20669	3.4398
LOC107411248	0	0	0	2.17293	2.15218	2.61425	0	0	0	50.0658	16.7381	28.224
LOC112490813	2.72541	2.07225	2.82313	0	0	0	8.79212	10.121	18.7018	2.81727	7.99109	9.98958
LOC107414046	14.0254	14.7289	17.8509	5.45364	2.98032	3.64002	1.80351	2.11319	2.08976	1.63835	3.12078	1.10654
LOC112492407	0	0	0	1.93689	1.64433	0.616837	1.06968	0.263863	0.538893	311.568	188.294	557.854
LOC107419953	7.50054	6.60548	6.3961	16.1681	19.6205	14.6578	17.0816	14.0141	15.5145	9.83658	15.55	4.81344
LOC107418517	0	0	0	0	0	0	5.47156	4.45164	1.9344	823.627	418.704	1332.88
LOC107418998	19.4899	22.4168	19.3739	14.1586	17.1439	15.8973	0.563892	0.618214	0.378777	0.795031	0.473093	0.256277
LOC107404068	15.3592	14.8551	16.3367	4.76666	4.8638	5.31958	1.56092	0.957396	0.977654	0.77864	0.318546	1.09287
LOC107404085	129.771	64.8973	85.4811	9.94888	6.47858	5.76072	105.674	152.168	123.146	11.884	3.53586	8.08722
LOC107409742	5.04623	6.34911	6.06726	3.78987	3.92249	3.42715	0.322997	0.414312	0.227812	0.447114	1.21944	0.616541
LOC107412513	1127.24	1127.89	1193.07	972.901	851.93	949.059	125.867	119.913	126.899	79.2538	123.405	37.913
LOC107426620	26.9518	31.939	26.5978	29.7534	26.4233	23.0196	0.304616	0.429378	0.48231	0.602384	0.219057	0.771317
LOC107434075	4.11875	3.62922	3.4291	6.75552	6.44778	4.8375	4.88432	4.00252	5.08816	1.55979	2.18783	0.639609
LOC107434670	1.78043	1.26733	1.21644	3.61914	1.75332	2.58913	7.27799	8.9229	5.71876	5.85809	9.63758	3.07319
LOC107433242	1.33869	2.96107	1.63882	3.03313	3.75519	3.62232	6.89232	1.89385	1.93393	19.1218	6.58767	10.4678
LOC107435893	0	0	0	0	0	0	0.0829126	0.16362	0	3.44319	11.7907	11.5307
LOC107409990	1.86863	1.70496	0.774255	3.10481	0.8237	1.85396	35.7672	52.739	47.5111	27.8153	10.2836	35.9811
LOC107424408	19.5114	15.4648	19.4761	21.8583	16.8105	19.6842	2.4584	1.84019	1.7083	2.05358	1.9203	4.62328
LOC107408840	0.975572	1.97805	0.58949	1.85734	0.806317	1.2547	0.874216	0.230024	0.176168	4.57166	12.0286	5.88023
LOC107429985	0.204824	0.415297	0.26521	0.265877	0.0564294	0.112898	4.2215	6.30237	3.77267	1.22802	1.70928	0.5005
LOC112490105	0.835236	1.27013	1.44198	1.37332	0.997141	1.68805	4.44086	2.95402	3.11708	2.76285	2.1978	5.71468
LOC107425827	14.5284	15.6161	13.1637	7.01647	4.3209	4.74691	2.68537	3.44208	1.51723	3.53198	5.14814	1.53981
LOC107430061	0	0.102566	0.104798	2.31136	0.111491	1.44988	0	0	0	3.01192	7.39316	3.36215
LOC107434583	0.331025	0.383532	0.39188	6.92424	12.7677	7.76754	0.237307	0.0669002	0.0341579	24.5981	41.554	73.123
LOC107428359	4.62271	5.35596	4.42363	4.66335	1.98919	3.44588	0.0946843	0.093425	0.0318006	1.45631	2.14483	0.64548
LOC112490804	1.6286	1.30211	0	2.53685	1.79473	0	6.42134	10.3679	12.3518	11.4477	13.9582	3.97959
LOC107411558	2.49904	1.80012	2.72489	3.41467	0.724726	2.46492	8.25043	15.3045	8.78798	1.68592	2.78855	0.899915
LOC107413963	1.18407	0.35306	0.505043	2.60389	0.690808	0.614263	17.9755	15.5687	18.7658	11.8655	19.9824	6.5356
LOC107414320	3.25719	1.53312	2.16899	26.5766	29.9976	20.7747	14.7607	24.1918	19.5781	194.515	447.921	191.702
LOC112491488	0	0	0	0	0	0	4.39606	3.61466	4.42937	3.38073	7.3764	2.99687
LOC112491222	0	0	0	0	0	0	0	0	0	53.4321	85.4884	27.0659
LOC107433915	26.7019	28.2565	26.0064	23.3652	18.9919	21.3439	16.3586	20.355	21.4388	6.77402	10.4133	3.2234
LOC107404572	5.66115	5.1716	4.05979	4.39301	2.33092	3.22326	0.936551	0.572059	1.21326	0.360121	1.06637	0.608061
LOC107416374	6.95052	5.60096	4.89213	18.3222	17.3485	13.8181	1.08598	0.46223	0.450556	0.933409	1.47386	0.464521
LOC112489059	4.56896	6.81172	3.24799	72.3797	108.5	57.824	15.4458	9.06187	12.1332	472.037	137.845	441.547
LOC107412552	2.71678	2.93787	1.59471	2.91532	3.29331	2.69545	0	0	0	2.24669	3.67653	6.55013
LOC107416751	11.1052	18.0134	13.3659	20.3189	7.34285	13.758	2.1988	1.42144	1.45151	1.83673	4.38923	1.96416
LOC107429424	17.5974	19.0836	16.6645	22.7815	14.0894	16.0706	2.90862	1.86879	2.99882	3.55032	7.40593	2.90512
LOC107415426	13.6658	10.7645	10.5914	8.4485	6.69027	6.99062	0.0704808	0.0173858	0.106522	0.223584	0.665233	0.384384
LOC107425011	7.77162	8.60236	3.53227	0.741171	0.786526	1.22391	2.27972	2.0194	1.71844	2.55763	5.22276	2.01532
LOC107410325	0	0	0	0	0	0	0	0	0	11.3007	11.6033	3.45707
LOC107419901	10.8846	13.5657	15.8263	13.481	10.7845	11.9991	1.43175	1.34207	1.4426	0.49548	1.62163	1.65929
LOC107433706	5.6206	5.04316	4.32757	5.74733	5.5532	6.38601	0.23157	0.274189	0.295546	0.106852	0.155426	0.294683
LOC107430289	9.4171	7.56032	8.17596	1.58278	2.2795	0.72009	0.975574	1.07811	1.02229	3.01601	4.12517	1.22372
LOC107411431	13.8758	11.5801	11.1969	20.2608	19.1352	20.7052	6.18274	5.88361	5.73123	1.8702	3.52729	1.27383
LOC107404548	34.5814	28.0232	28.3935	22.9401	17.9711	16.1923	0.829126	0.736289	0.91895	0.382576	0.834742	1.24351
LOC107422171	0	0	0	0	0	0	4.60035	7.77105	5.30269	4.11804	7.0399	2.35838
LOC107435352	0	0	0	0.180889	0.127972	0	15.6924	24.314	5.82965	9.89132	11.3147	3.29164
LOC107411193	19.7467	19.2114	19.8467	23.815	13.0289	14.0039	12.6533	13.4933	8.66098	5.51261	8.39686	2.62263
LOC107425228	11.9905	18.57	7.82222	1.80151	0.562281	1.51868	1.17049	1.2632	1.21622	0.759501	1.0127	0.299229
LOC107425734	12.5677	8.27842	6.41004	2.05372	0.351515	1.26589	0	0	0	0.949618	2.01441	0.810619
LOC107425015	2.66805	2.27207	1.71351	3.04774	2.99902	3.5883	0.267776	0.415195	0.385436	13.2383	3.99571	13.0391
LOC107434156	76.5217	58.9392	40.4366	25.6618	26.5744	25.1359	47.0694	48.0478	42.5973	111.358	89.2838	228.117
LOC107420232	22.1638	23.5579	24.7062	9.47726	6.33858	6.25622	2.69396	2.11566	2.16042	3.17105	6.2962	2.39872
LOC107419409	0	0	0	0	0	0	4.0579	5.61662	4.65652	0.585126	1.77317	1.0758
LOC107429162	3.81009	3.91821	4.06028	8.51102	8.21626	9.21626	0.137552	0.232668	0.296989	0.249345	0.0741879	0.187544
LOC107423282	6.3381	4.98823	4.66487	24.3356	21.0459	28.7756	0	0	0	0.275863	0.225714	0.570595
LOC107431917	15.7419	18.1844	24.2972	22.8603	18.0389	24.9589	0.179843	0.310539	0.543618	3.73425	5.65816	1.77773
LOC107420409	0	0.19341	0.197619	0.396232	0.0700799	0.210312	0	0	0	12.4636	3.67181	10.8775
LOC107431165	1.27013	0.981063	1.62893	1.19336	1.06643	0.93345	0.303512	1.15512	0.305812	3.45116	6.00223	2.0691
LOC107425288	1.14141	0.578576	0.295585	7.11186	1.88677	4.71854	0.204565	0.807377	0.824461	0.943907	0.772315	0.278911
LOC107431708	11.4839	10.5621	13.49	10.0814	8.74135	9.39692	0.424363	0.502463	0.513095	0.391621	0.320429	0.115719
LOC107406335	0.980746	2.60996	0.888924	0.381925	0.405297	0.135145	10.2826	9.97239	7.70397	25.2437	7.96326	16.7756
LOC107422106	5.22784	4.37455	2.57871	3.18841	0.731571	1.82956	2.0226	2.11309	1.3786	1.30383	2.76997	1.13552
LOC107424344	52.8752	57.0852	37.8012	57.5575	49.2962	47.3666	18.4956	11.2412	12.5419	10.9518	19.382	6.80779
LOC107423672	12.6962	10.011	9.22112	5.25359	1.6618	4.39725	0.906682	0.516129	0.808144	13.5163	23.3911	8.08287
LOC107410392	3.35792	7.16063	5.15752	4.32878	2.93485	6.12701	0.0830084	0.327618	0.250912	0.0957547	0.31339	0.226353
LOC107417375	16.7716	14.8551	16.3367	9.9611	7.19842	9.99044	0.337496	0.291381	0.340054	0.09733	0.318546	0.230077
LOC112488952	2.11603	3.41645	4.05908	5.61562	3.97284	3.54223	8.31513	6.43059	7.18936	3.37015	1.69692	1.30224
LOC107418064	51.9927	50.6857	21.112	1.55498	2.65855	2.20094	1.968	1.41224	2.22327	3.99004	8.18051	3.25242
LOC107424181	3.06444	2.77968	4.26027	15.9115	35.37	21.8694	0.578118	0.171129	0.582499	4.66823	3.49221	9.14344
LOC107432767	4.03053	2.49707	3.34005	7.83628	12.8809	10.4415	3.17837	5.78119	4.49638	33.72	11.838	39.8114
LOC107430678	24.8941	31.5837	35.4379	28.1192	18.4494	12.1969	1.25237	0.514879	1.1567	0.722335	2.10141	2.41899
LOC107421138	13.38	13.3061	14.6517	2.77892	2.24684	2.24761	0.913515	2.52382	1.93292	1.26455	2.98904	1.37007
LOC107418260	41.4363	36.9791	32.7496	25.3914	19.9328	27.1754	4.38213	4.21752	4.27057	8.24549	13.6513	4.6035
LOC107420477	0.211752	0.0715574	0.073115	0.0698964	0	0.077811	5.06006	10.8343	6.32203	8.34699	3.56604	11.5904
LOC107427621	0.0908881	0.829274	0.470736	1.41576	0.300479	1.40272	3.77907	4.95031	4.98941	2.93129	6.23178	2.57626
LOC107409786	7.25788	6.49233	8.75641	2.21677	2.82291	3.2004	0.612125	1.32876	0.86347	0.494284	0.77034	0.250378
LOC107431769	4.60887	4.52049	4.26955	4.9807	3.92282	5.28731	2.01465	1.1132	1.92166	1.20849	1.11557	0.366247
LOC107433002	12.4385	10.7772	11.8358	9.53747	9.56325	12.6757	9.12433	7.36608	8.40995	1.91371	4.56697	2.12053
LOC112489710	0	0	0	0	0	0	2210.32	2010.25	1912.25	33.7491	70.007	28.3721
LOC107434848	0.497418	0.216119	0.147216	0.332068	0.0783085	0.235006	2.90367	4.47351	1.8478	6.96353	8.3341	2.50041
LOC112491590	0	0	0	0	0	0	5.58049	3.30376	4.49822	1.28748	1.40457	3.04346
LOC107422852	0	0	0	0.735349	0.260116	0.34694	0	0	0	6.5065	4.25896	11.7662
LOC107431462	1.63879	2.15003	1.64762	1.35144	1.85907	2.12539	10.0896	9.61451	11.1061	2.51114	4.82678	1.83735
LOC107407905	37.9054	32.0328	34.2204	14.6535	9.81796	12.0784	6.10914	3.83593	4.83642	6.31505	9.88478	3.24523
LOC107415053	0	0	0	0	0	0	0.0623763	0.0510795	0	16.5417	16.5477	37.4087
LOC107410096	14.0173	12.8887	11.6497	7.95527	9.87904	7.90595	22.7267	17.4092	21.6627	7.41339	11.4697	3.74386
LOC107431216	8.31972	8.97862	9.39645	6.85603	4.31803	5.56211	6.27212	5.65716	5.23407	3.63981	6.19839	2.15102
LOC107425980	4.75423	5.79302	4.54588	2.89579	2.36772	1.7134	0.4588	0.452699	0.429258	1.36093	3.0519	1.34045
LOC107424308	2.35578	1.84898	1.81051	8.20724	0.753704	6.28303	8.9889	8.49308	4.66574	65.483	91.3892	28.4483
LOC107427015	41.6615	50.77	57.4912	69.1925	52.9867	53.9486	8.48944	5.14703	3.60702	6.48936	2.05951	6.55442
LOC107411353	0	0	0	0.100364	0.213012	0.0355143	0	0	0	15.6917	4.76654	12.6584
LOC107424682	0.271066	0.274804	0.280785	0.422237	0.149358	0.747049	10.2019	9.77866	8.12551	8.74231	2.93459	5.43141
LOC107426429	6.13217	4.83524	5.91094	3.71468	2.34643	2.91057	1.89275	2.22904	1.78405	2.81727	5.76281	2.3309
LOC107409444	16.9319	18.3538	15.9875	27.7949	24.9027	20.8192	8.26333	6.49511	6.72662	5.60084	13.6305	6.55623
LOC107430240	5.7603	4.76714	3.65317	1.34286	2.72053	2.20309	1.17985	0.415771	0.339655	38.303	22.272	64.346
LOC107430668	46.5339	28.1556	20.1991	117.971	147.982	155.198	2.22396	0.835957	1.814	2.80979	1.19948	1.29953
LOC107403903	5.56437	7.52148	8.23414	2.75161	8.46799	5.2578	1.51962	0.937134	0.956963	1.09561	3.58575	2.84888
LOC107417552	10.8505	11.8463	10.375	15.6016	18.396	15.642	4.48764	11.5127	6.63176	3.79627	7.90657	3.26326
LOC107423004	35.9317	42.4577	25.0632	30.9696	15.0593	23.217	0	0.0274392	0.0580629	2.3931	3.91612	1.33569
LOC107432583	2.11681	0.903582	2.65434	0.578482	1.59609	0.491274	3.27463	0.866875	1.68996	2.94826	8.14152	4.57365
LOC107419996	33.6404	36.2298	37.6107	29.986	16.068	19.7505	17.1137	11.9315	11.0826	3.82222	9.45737	4.65737
LOC107430456	1.733	0.720781	0.782499	9.87504	5.43554	8.42554	3.91823	3.14318	4.49357	0.587952	1.24276	0.521195
LOC107434611	2.50789	2.27763	3.03078	4.50334	6.67898	4.147	0.299644	0.258702	0.717049	2.59242	0.848459	2.70662
LOC107433801	6.48038	7.23504	8.24223	4.94073	7.86462	7.05346	0.76448	0.696288	1.00728	0.949705	1.03608	0.320714
LOC107419967	0	0	0	2.67098	1.11154	1.50109	2.06079	3.38897	2.73212	9.42552	16.6526	6.01387
LOC107422009	6.93093	3.78881	4.64553	0.352819	0.449291	0.374538	0.681975	0.672905	0.638062	0.280963	0.613031	0.265666
LOC107405592	0	0	0	0	0	0	6.22286	3.77852	5.78771	1.38046	3.01203	1.3053
LOC107411641	3.02594	2.86316	3.02996	6.70363	4.55731	10.0073	0.0723084	0.0713468	0	4.254	4.0949	9.36586
LOC107426192	0	0	0	0	0	0	0.258282	0.127423	0.260239	5.21398	4.55055	10.9167
LOC107432450	53.8488	35.0378	42.8996	215.342	200.36	189.096	25.3379	37.6052	35.5014	507.735	159.169	373.696
LOC107435587	47.8054	56.6137	67.1582	45.0312	31.3528	36.9601	10.994	25.9599	5.88244	7.60931	2.57629	8.27015
LOC107411785	5.3204	5.47939	6.12353	2.71867	2.32664	3.63081	1.453	1.43367	1.40301	1.18725	0.380948	0.825446
LOC107432099	30.3785	33.0844	30.2215	1.63981	1.4087	1.16051	1.23983	0.425509	0.597456	0.373098	0.474869	0.146994
LOC107404316	8.11947	8.68249	8.64105	1.09728	1.04186	1.28745	1.79406	1.73086	1.72732	0.551879	0.702416	0.21743
LOC107418375	6.46185	6.64195	9.66847	1.864	1.58245	2.37449	0.128678	0.126967	0.129653	0.445311	0.566779	0.175444
LOC107410576	2.48656	3.26031	2.64441	12.8421	11.8377	12.4997	0.974476	1.14913	0.718435	2.13855	3.70895	1.32864
LOC107411086	16.9179	15.7841	14.6038	23.8067	17.2927	17.5689	1.09857	0.910523	1.06262	1.26726	0.829506	0.419391
LOC107413561	6.05355	5.30017	5.05925	4.28617	2.80488	3.94335	0.887666	0.973178	1.04346	1.13774	1.30328	0.403425
LOC107430660	6.25518	7.11011	4.98723	11.1019	0.668438	6.81206	9.62074	12.5766	4.29916	9.90673	9.57647	3.14963
LOC107414489	20.5581	19.6816	18.1345	2.61414	5.80041	3.40576	5.19514	5.69261	4.40801	2.08173	3.68188	1.34209
LOC107412514	2.99216	1.67637	1.63129	4.41556	2.25611	3.03812	2.54017	0.612673	0.966894	12.4372	8.24045	22.3195
LOC107409281	6.38187	5.76932	6.90545	11.8616	14.0658	17.3418	0.0874216	0.0575059	0.0587228	1.74799	0.550086	1.31113
LOC107412153	0	0	0	7.01014	13.4942	8.99924	87.1081	54.3015	67.0168	1270.59	548.397	1731.17
LOC107434092	10.6434	8.45496	6.82892	9.40305	4.0264	5.95412	11.9576	13.5964	7.05679	6.10863	13.1134	5.66736
LOC107412653	231.781	233.372	214.163	74.5944	105.697	91.3071	86.579	57.2089	41.1232	472.857	634.724	567.326
LOC107425764	0	0	0	0	0	0	0	0	0	3.09059	4.72034	8.40168
LOC112489135	6.03366	5.37091	7.10367	9.35274	4.70306	5.22381	2.10997	3.80989	1.91336	1.80113	2.86776	0.978116
LOC107422492	0.596893	0.847175	0.370978	0.433896	0.394669	0.329004	0.423231	0.295549	0.517376	2.6655	5.54658	2.33368
LOC107429421	0	0	0	0	0	0	0	0	0	3.17629	5.06447	1.73271
LOC107414269	12.0527	7.10401	10.9364	14.1657	13.694	14.1107	0.133959	0.396534	0.0674873	1.00444	1.60154	0.547936
LOC107433526	0.897101	0.588483	0.601292	1.12341	0.348923	1.01804	2.13742	2.03434	1.06728	4.21121	6.04627	1.96002
LOC107410990	15.3938	15.74	16.2195	9.39941	8.80968	8.66705	4.87839	3.41151	5.0108	4.4255	8.16585	3.09967
LOC107423518	2.6997	3.01062	2.98293	4.5791	7.33856	5.45621	0.387074	0.127309	0.130003	1.63721	3.6534	5.1016
LOC107409840	0	0	0	0.947781	0	0.93571	0.178235	0.171543	0.0875865	6.11682	15.4248	7.94087
LOC107416597	32.6898	23.5473	22.9778	13.464	13.6785	17.883	11.0126	7.8671	9.58701	1.93095	3.76965	1.5015
LOC107430498	0.131615	0.266859	0.272668	0.546707	0.435122	0.435271	0	0	0	4.13595	5.93698	1.92966
LOC107419441	0	0	0	0.111242	0.413172	0.177134	0.0767939	0	0.0386879	2.34753	2.2711	5.13048
LOC107407033	2.69705	4.84708	3.17473	6.74735	4.32317	4.18951	4.92158	5.72328	3.6306	4.1566	2.10141	1.67756
LOC112488800	0	0	0	0	0	0	0.617085	0.913317	1.50999	4.7795	10.0956	4.32698
LOC107416697	8.44361	11.2757	8.38446	11.4291	9.36911	10.0785	4.09106	4.77808	3.91175	1.15574	2.94198	1.53677
LOC107429230	13.6154	15.9497	11.0774	12.3299	9.86501	11.7003	3.49693	4.00021	2.962	5.87353	10.6876	4.03432
LOC107410780	1.50871	1.62819	3.8314	22.844	9.43933	10.8375	0.139557	0.240977	0.0703075	1.8916	3.55648	1.37951
LOC107435394	0	0	0	0	0	0	3.26745	2.7404	2.63377	3.39226	5.65398	2.00473
LOC107423750	17.9302	20.122	13.0444	7.96754	6.89275	7.17092	6.99489	5.4861	5.54194	3.10346	2.70857	0.978164
LOC107407746	144.013	136.534	145.589	164.142	137.214	149.493	45.2294	49.1802	55.8348	11.1242	19.4492	7.14984
LOC107425057	0	0.126609	0.158729	0	0	0	1.6995	1.41341	0.270623	26.0257	28.0547	59.8129
LOC107419372	7.57435	5.18728	4.46551	8.15854	2.44194	5.2853	0.54877	0.541472	0.145508	1.96574	3.4894	1.29953
LOC107423540	8.62294	6.50035	7.32893	2.52565	4.44671	3.96076	1.94167	2.46323	2.4355	0.777082	1.69551	0.756385
LOC107419678	0	0	0	0	0	0	48.2627	55.9253	50.8148	0.910196	0.661984	1.70335
LOC107434113	0.0537044	0.021778	0	0.725009	1.24284	0.888047	0.02155	0.0379878	0	24.1155	54.0712	24.8288
LOC107409715	11.0052	4.62058	10.709	5.65653	5.39016	3.92147	7.17226	8.09908	8.99312	2.574	1.70492	0.869237
LOC107429790	8.79736	7.69998	5.49033	2.15626	1.98713	1.86734	1.76274	1.08223	1.34194	0.948927	2.41554	1.28181
LOC107433070	12.3919	13.8306	12.483	15.9381	13.4055	14.6634	2.44503	1.36709	1.39602	1.69228	1.53849	3.55588
LOC107404624	2.22575	2.08287	4.07907	1.91152	0.188677	1.50993	4.66408	6.41865	3.5864	17.8398	32.4372	12.3837
LOC107420387	13.8059	15.3268	16.3129	19.6247	16.6027	19.3282	2.18267	1.44814	1.70628	1.17209	2.41531	1.02618
LOC107429437	2.51294	5.0952	5.94983	7.45598	4.35174	3.95748	0.514712	0.253933	1.55584	1.78124	0.971622	2.80711
LOC107415410	0	0	0	0.4426	0.563621	0.469846	0	0.0602956	0.0623143	3.4541	7.38267	3.24938
LOC107431892	14.9189	15.2428	15.8966	10.3688	8.52009	9.03697	6.76802	5.46882	5.80904	3.30926	4.80195	1.59492
LOC112489950	1.25484	1.59018	1.24075	0.562702	6.15993	10.3434	1.40103	1.95677	0.988789	0.636774	0.205833	0.473879
LOC107432945	0	0	0	1.34176	3.48056	1.10783	0	0	0	3.95737	1.5974	5.00481
LOC107415012	0	0	0	0	0	0	0.218244	0	0.249745	18.7558	29.7999	51.1806
LOC107415055	0	0	0	0.291347	0.154588	0.0773206	0.100563	0.0992259	0.101326	35.2656	26.64	67.1163
LOC107415667	3.19694	3.5725	2.25789	11.016	10.7293	10.0121	0.104175	0.28267	0.209928	0.300427	0.1311	0.142035
LOC107406121	6.10065	3.40554	4.71955	5.33287	4.12739	3.06469	0.110721	0.191184	0.0278899	0.159653	0.0696691	0.0754802
LOC107414582	18.6562	20.6767	19.9803	36.8595	29.7065	34.4226	1.24676	1.06243	0.628106	0.326866	0.142637	0.154535
LOC107422285	0	0	0	0.404712	0.143159	0.572834	0.173249	0	0.187669	15.7921	10.0792	5.45993
LOC112490102	7.76632	4.88695	6.10295	8.06502	4.42684	6.19971	7.67939	5.87237	6.19007	7.5298	13.2884	4.97342
LOC107435100	7.12138	8.26759	6.90081	4.23439	1.26578	2.34249	0.123513	0.406235	0.0829661	4.22688	7.20192	2.6383
LOC107423884	0.5291	0.643677	0.60288	0	0	0	20.5583	24.4766	20.0262	12.0326	21.0508	7.86079
LOC107430538	1.34944	0.988039	0.85423	3.42551	0.24785	3.22316	2.09602	3.81812	1.24548	5.64171	7.6428	2.49141
LOC107406743	14.5962	10.8117	15.8323	8.77816	6.87818	7.90992	13.8813	11.4718	12.3181	2.9262	3.85741	1.24894
LOC107418540	4.31951	4.65278	3.63545	3.29415	2.38007	1.33925	4.11266	3.24637	2.53505	4.0186	11.4473	7.19061
LOC107405323	20.8338	20.2942	17.145	15.9175	12.5095	11.5022	7.86974	6.80346	6.23549	3.31648	4.13937	1.32878
LOC107412465	0.702738	1.27487	1.45587	2.99588	3.66833	3.42495	0.821961	0.601731	0.908338	5.65847	4.67154	11.2431
LOC107403879	0.934316	1.04192	1.54851	1.64943	1.54444	1.85396	26.8589	28.5504	23.7555	167.124	437.643	244.014
LOC107406726	9.08914	9.21449	11.5381	4.62682	4.51716	5.10811	1.66091	1.1976	1.67349	0.957973	0.321569	0.958075
LOC107411296	0.50885	0	0.527097	0.528422	0.186919	0.280475	6.50537	6.11891	5.88083	3.85735	3.06049	1.24341
LOC107429735	0.333196	0.337791	0.690287	0.415213	0.587496	0.881547	4.87281	3.58243	3.75451	3.41672	7.45492	3.38702
LOC107421763	1.67864	1.20543	0.652061	2.3969	0.231234	0.771046	7.67161	9.20224	7.32558	3.52828	5.23739	1.77748
LOC107420476	684.68	540.737	627.252	672.055	757.693	858.028	13.6439	11.816	10.9781	12.9082	14.8851	30.3129
LOC107414695	19.4332	18.3221	19.7677	13.1981	8.05225	10.0688	6.68706	7.3679	6.8781	3.24626	5.78562	2.20337
LOC107414940	0.88177	0.841347	1.02085	7.75639	8.40251	4.80309	0.74368	1.06399	0.674384	0.857875	1.63782	0.659074
LOC107433409	8.18128	6.23315	10.4777	9.68023	5.02702	7.7071	7.8556	8.31229	8.38073	1.47614	2.50505	0.920822
LOC107418408	8.03982	6.67768	4.51524	5.83427	2.66866	2.98993	0.902737	0.822213	0.83961	0.720938	0.349558	1.04147
LOC107414734	0	0	0	0	0	0	0.188087	0.603153	0.52116	8.46178	4.0831	12.1811
LOC107423988	102.482	152.949	141.978	154.81	143.876	158.56	131.423	171.179	171.781	9.88006	15.8685	5.64421
LOC107430039	2.51216	5.14898	2.20625	3.51618	3.18971	3.1306	0.783013	0.618079	0.59171	0.76776	0.985396	0.320277
LOC107429553	0	0	0	0	0	0	0.590062	0.425936	0.289966	3.65173	1.99192	5.68946
LOC107407274	37.1644	37.0693	49.335	30.2186	17.8955	22.1669	4.33626	5.78188	4.2904	2.34333	4.32631	1.70442
LOC107423650	5.57505	8.25053	7.30167	3.85965	2.40101	2.96697	0.321571	0.453278	0	0.688907	1.27187	0.501077
LOC107416425	15.0126	17.0369	16.7888	6.9806	8.39548	7.65733	0.107088	0	0.161849	0.123531	0.20215	0.0730036
LOC107413572	5.80359	7.97137	8.72665	5.24915	2.68203	4.95314	2.01315	2.51607	2.43409	0.92891	1.52009	0.54896
LOC107423869	12.0949	12.983	14.2482	4.84345	5.74965	3.48583	3.96698	1.2861	2.16982	0.261493	0.427912	0.154535
LOC107407713	0	0	0	0	0	0	8.68057	4.86414	8.5304	6.18118	10.115	3.65291
LOC107419226	3.37502	3.92474	5.34689	2.37091	0.875131	1.96972	0.0711618	0	0.0734022	0.164178	0.268665	0.0970246
LOC107403657	66.276	55.7715	46.6361	15.6919	16.6521	24.0803	1.86846	2.69957	2.26363	0.359228	0.531864	0.181966
LOC112491125	4.86207	8.87243	7.05098	13.1276	3.21483	4.28791	19.5191	22.6987	33.0124	11.2581	16.6685	5.70279
LOC107432965	4.03181	3.76473	4.5061	13.1116	8.53542	10.6437	2.05367	1.72615	1.76268	5.089	7.56198	2.59263
LOC107430732	0.0938695	0.047582	0	0.487399	0	0.413922	0.201881	0.132797	0.0678036	3.41558	5.08121	1.74326
LOC107406722	13.6604	14.437	14.041	0.3668	0	0.290716	12.969	9.58808	12.8006	0.261699	0.618584	0.309314
LOC107417192	13.1042	12.2078	12.0333	14.638	14.48	15.5782	0.152339	0.425886	0.179075	0.527193	1.24614	0.623112
LOC107413887	20.4027	19.1798	18.2798	8.08974	4.14639	6.1341	4.065	5.06052	3.52163	4.55772	4.20728	1.50214
LOC107420223	10.9293	10.6518	8.47721	12.4462	15.8262	20.3716	2.08177	2.98776	2.2501	0.785925	1.19084	0.412853
LOC107414700	28.8196	27.608	35.2179	10.67	12.6118	10.9585	2.39541	2.48172	2.11186	2.76323	4.22036	1.46969
LOC112493460	2.75587	3.31773	2.40865	6.61807	6.89651	6.26596	2.49013	1.84784	2.26018	1.87544	3.72942	1.5713
LOC107427097	3.82919	5.00451	4.77891	3.06619	2.69457	3.10237	1.32293	1.14217	0.699804	1.33532	2.2892	0.856775
LOC107431954	25.1666	22.1315	23.2893	31.8585	11.5891	19.2684	7.85094	9.64468	3.71948	4.3783	5.62711	1.84312
LOC107417243	2825.44	3203.68	4236.8	4626.4	3233.91	3797.65	863.915	799.635	893.14	750.047	1034.37	345.007
LOC107422543	7.18689	7.8429	7.4446	3.66035	4.48969	4.08753	0.557879	1.10092	0.628237	0.870676	0.949863	0.313202
LOC107416995	6.37225	2.9816	5.92375	0.339351	0.180058	0.18012	4.21677	2.42707	2.59645	8.91784	3.39037	10.3807
LOC107405204	0	0	0	0	0	0	0.106032	0.101646	0	4.51572	1.94464	5.89915
LOC107419955	0.685165	0.947202	0.0645212	0.452784	0.205925	0.274661	0.580491	0.220296	0.764857	5.87212	12.9247	6.02729
LOC107433099	7.9491	7.65579	6.86178	9.49307	9.05199	10.2235	2.37441	2.24912	2.00962	0.547803	1.67335	1.42444
LOC107427859	0.140278	0.142213	0	0.327766	0.541058	0.425263	55.2345	38.6237	52.436	6.6413	11.1685	4.14763
LOC107423621	24.9555	29.0927	27.2843	17.1733	15.7915	17.1581	16.9246	13.4179	14.3504	10.396	19.3751	7.78941
LOC107414521	36.6298	30.2749	38.0012	40.0712	19.9059	34.8935	15.916	11.4716	9.53309	14.8452	22.7037	7.98051
LOC107419065	11.2504	9.74017	8.45677	2.53307	2.41379	2.90851	0.71374	0.457761	0.359575	0.53517	1.25751	0.632541
LOC107421499	17.264	19.5162	17.4928	9.99558	12.3437	11.6682	0.908579	1.04187	1.36083	0.90646	1.20522	0.40177
LOC107423562	9.09353	10.6676	10.8998	11.7366	6.87165	7.59005	4.37705	5.51341	5.34857	3.43773	4.57078	1.5237
LOC107404765	1.14105	0.578393	1.1163	2.36987	2.02589	4.40258	2.09045	1.52456	2.42681	4.66562	8.97889	3.71764
LOC107435012	0	0	0	0.610393	0.129549	0.129594	2.6968	2.91039	2.97198	3.40255	3.39383	7.35383
LOC107424660	2.2159	3.44457	2.29536	23.4715	16.6052	15.3895	13.9263	11.6511	10.4038	12.6441	4.79792	7.364
LOC112492765	0.0542866	0.330211	0.224933	0.169124	0.179473	0.179535	2.45179	3.87836	3.01934	7.54204	3.86911	11.1428
LOC107428850	6.4294	8.20301	8.6534	2.86144	2.21716	1.68755	1.78722	1.51595	1.16892	1.01274	2.52537	1.36801
LOC107426618	0	0	0	0	0	0	8.65369	7.26935	4.94878	8.76842	3.82635	11.4799
LOC107406771	59.7695	61.4193	65.9615	19.2801	25.1262	29.4437	0.583758	0.691193	0.470546	1.07743	3.08549	2.06939
LOC107411350	57.9866	55.8122	50.9492	68.5473	66.4781	62.6605	22.8716	18.0604	16.7208	20.7354	31.0577	10.8875
LOC107429456	9.36677	10.8287	4.6811	34.9832	40.2931	34.2382	55.8986	69.8593	75.1952	110.279	60.5618	170.097
LOC107409952	3.07885	5.65737	7.37513	5.59521	1.27234	1.27278	0.965641	1.15697	2.50189	1.75044	2.25685	0.752337
LOC107411416	0.482693	0.672856	1.0625	2.38097	2.59317	2.06194	6.35839	5.80436	3.35583	5.73807	9.41712	3.4795
LOC107421066	30.7025	25.249	22.2401	23.0764	25.9082	22.0118	2.15484	1.44276	1.39575	0.976534	0.968498	2.09856
LOC107425630	17.3592	17.5986	18.6285	20.7503	17.3408	19.4119	14.5037	13.1624	14.1626	5.2671	5.29546	1.83101
LOC112489681	0	0	0	0	0	0	5.22198	7.29942	5.70002	2.00795	6.02406	5.33988
LOC107424510	0.0925681	0	0.0958874	0.576771	0.510055	0.204092	86.6007	118.908	109.857	222.303	80.5898	239.135
LOC107427776	29.0432	30.3025	27.3269	15.5409	14.2248	15.3414	4.4533	4.27994	4.19569	1.93476	2.98413	1.06454
LOC107432783	8.55565	7.88134	9.24591	3.28905	3.39967	5.39599	1.32694	1.2511	1.21815	0.952435	0.705074	0.321636
LOC107428560	5.85757	8.11379	6.60829	8.43169	3.25951	7.5442	3.94975	5.94839	3.64455	2.73375	3.81954	1.30379
LOC107416458	0	0	0	0	0	0	10.5938	6.03944	6.99744	0.543133	1.62946	1.28391
LOC107430297	0	0	0	0	0	0	3.16484	4.09861	0.199301	436.728	1282.73	926.119
LOC107426967	3.81799	3.54809	4.61405	4.097	4.34771	3.22683	1.64224	1.35033	0.781378	2.84161	5.56862	2.36348
LOC107407327	0.476946	0.967048	0.823414	1.73352	1.1388	1.84023	4.61586	4.27333	2.5838	7.82263	9.1078	3.03017
LOC107424649	1.05683	1.85061	1.34353	5.93636	1.74696	3.97172	0.551001	0.509693	0.416382	2.42326	4.37719	1.73728
TRNAG-UCC_1	0	0	0	0	0	0	1.99451	0	2.00962	2.30077	5.02005	6.79846
LOC107427292	28.1842	15.7426	14.7985	21.3666	1.88238	11.3837	16.1416	13.8399	8.74887	28.8934	45.3906	16.3922
LOC107427841	12.1155	11.3823	13.4698	7.64108	5.38248	6.92272	4.82017	3.23053	4.58179	3.61945	5.77989	2.108
LOC107412809	0.833393	1.61297	1.33415	3.85517	1.75332	1.08576	16.8915	15.595	15.5419	70.4224	119.889	45.6166
LOC107404876	3.06296	4.45079	3.91311	7.95191	7.20087	7.0908	0.146386	0.794414	0.368738	1.26648	0.460555	0.798352
LOC107411876	146.228	240.119	101.627	2.68356	2.06218	1.86643	0	0	0	1.69487	2.0902	0.696782
LOC107409180	4.60907	5.8408	4.31527	4.97044	4.24898	3.95731	0.444793	0.909103	0.288105	2.12567	3.75837	1.4728
LOC107433712	2.96487	3.27901	1.84271	10.6362	10.6336	9.86474	8.42459	9.1133	7.28137	12.7496	7.44091	20.3383
LOC107413117	18.2663	16.5102	17.7054	15.7946	11.9915	13.3974	0.771314	0.709165	0.65352	0.343768	0.485337	0.167306
LOC107430857	7.36022	12.7051	8.34535	7.54002	5.26121	5.15338	0.213909	0.562839	0.933966	13.0781	7.71701	20.9989
LOC107425760	3.36264	3.00318	2.23921	0.401955	0	0.794344	1.20531	2.15204	0.520478	1.65523	2.96147	1.17384
LOC107425284	27.923	25.3337	21.798	4.83283	2.11832	3.4574	1.3055	0.429378	1.16924	0.669316	1.46038	0.692207
LOC107413451	0	0	0	0.305018	0.323683	0.161897	0.147537	0.103882	0	3.522	6.88968	10.0482
LOC107430803	5.73596	4.02582	2.7423	1.26004	1.33715	0.851208	0.237232	1.09236	0.557737	22.6226	8.25986	24.151
LOC107432177	32.4425	26.5292	32.6547	12.8723	10.2871	9.02542	1.0422	0.811849	1.21591	0.885859	0.690304	0.299153
LOC107406167	3.44147	6.49664	5.04	5.42237	7.19274	4.44795	1.70148	1.09125	2.14296	0.68696	0.535313	0.231985
LOC107424280	0	0	0	0	0	0	4.46229	5.48938	4.84645	54.6169	21.2228	63.0529
LOC107430302	2.6867	2.88398	1.84172	148.487	50.9427	104.621	14.2472	32.3354	29.1098	201.401	85.8339	254.496
LOC107429088	0.603106	0.960809	1.02635	0.357887	0.474735	0.617368	2.37797	1.91973	2.02259	4.98748	1.94324	5.76861
LOC107429802	37.1557	41.2506	42.776	35.9635	41.0571	35.9513	23.162	25.1394	28.0051	8.01559	16.4872	7.40155
LOC107427019	19.8492	20.123	13.1165	2.25081	0.628564	0.880292	2.86228	0.645534	0.988789	21.6975	16.2608	39.9174
LOC107418491	4.44154	3.51135	4.00987	10.9173	8.5319	10.7359	3.03801	3.37231	2.64897	4.51543	8.19791	3.30575
LOC107413980	58.7296	55.4705	57.8726	9.15067	2.54205	6.35731	369.496	364.81	399.955	14.1544	18.2303	6.1778
LOC107426045	31.0666	56.0612	46.5975	1.16141	0.684714	1.78087	164.094	188.985	198.1	4.93267	10.202	4.61553
LOC107408909	4.1107	3.28583	3.27546	8.12714	1.6552	5.22875	0.226684	0.391422	0.0571006	0.915224	0.784506	0.30907
LOC107416247	4.10487	5.54863	6.37808	1.13673	2.2618	2.41342	0.392362	1.54858	0.790671	1.58414	1.35788	0.534961
LOC107432818	30.1506	13.6565	17.3191	6.21268	7.42243	8.16748	169.65	293.002	185.302	3.40747	4.7897	1.66519
LOC107424573	2.98935	2.93685	2.74539	5.60059	5.97728	6.28509	2.27558	2.11452	1.93666	1.35073	2.61351	1.11453
LOC107414976	6.25318	7.26847	6.19821	6.94153	7.90096	6.18032	0.579674	0.495702	0.584067	0.490369	1.36173	0.895729
LOC107435465	19.7819	27.4432	24.5894	32.8683	25.7008	34.203	3.13482	2.65125	4.21143	2.92739	2.81791	1.01765
LOC107423380	5.30717	8.50937	4.21083	19.8172	27.4177	26.9292	0.107933	0.106497	0.0543754	0.529152	0.509362	0.183949
LOC107410841	5.05594	6.94235	6.33108	2.02705	1.76319	2.18711	0.43586	0.452699	0.254253	1.53483	0.635124	1.87664
LOC107406030	4.72155	5.80677	5.37192	6.75187	4.6914	5.63162	0.443909	0.383254	0.559091	0.576082	0.558645	1.21048
LOC107427201	2.88088	3.01797	3.97891	3.78947	3.28059	2.85827	3.71747	4.21144	3.53755	5.79715	3.20551	2.34655
LOC107414878	0	0	0	0	0	0	9.86552	12.1535	11.2931	0.673397	1.98353	1.67143
LOC107406310	0.699188	0.177208	0.181065	8.89448	13.8692	8.28585	0.877166	0.123643	0.378777	6.36025	8.83108	3.07533
LOC112489031	10.2203	12.4335	11.6454	10.0827	13.5154	6.76003	13.9208	7.59078	7.7514	6.33886	3.6882	9.98958
LOC107417190	0	0	0	0	0	0	30.4859	20.9969	23.0983	6.80206	11.4844	4.43002
LOC107411640	11.9938	15.359	7.48338	31.3927	14.0675	30.9282	0.502817	1.43878	0.405302	21.403	27.779	51.6226
LOC107412264	0	0.39104	0.133184	1.33519	0.141689	0.425214	2.11996	0.818519	0.464354	3.93405	5.6838	2.01074
LOC112492023	0	0	0	0	0	0	0.357759	0.494202	0.360471	4.16822	2.02603	5.80461
LOC107413003	1.62802	1.79399	1.31979	1.76414	0.936049	0.858341	8.32196	8.96231	9.50985	1.93167	3.1291	1.17616
LOC107403392	0	0.518723	0.530014	0.132836	0.422896	0.282028	1.83403	1.53819	1.94033	2.75035	2.65428	5.75134
LOC107431051	8.22057	38.7959	24.9588	157.685	246.784	175.516	9.75427	23.393	28.0513	188.238	65.2132	175.754
LOC112493078	13.5074	12.531	10.0318	12.1743	10.8129	10.9571	1.64433	0.901365	0.920438	2.52909	1.26459	1.12097
LOC107417376	53.6565	51.3341	60.8503	61.9113	83.6579	59.5884	0.455887	0.168684	0.459342	0.591627	0.215145	0.388484
LOC107412756	5.25153	4.04107	5.0466	3.81089	5.43861	4.95223	0.126792	0	0.0914042	0.47091	1.36997	1.05134
LOC112492598	0	0	0	0	0	0	0.416487	0.493137	0.419643	6.53398	19.0785	15.1049
LOC107424763	7.9112	9.68489	5.56633	7.75045	4.60585	8.80349	0	0	0	9.13451	17.4392	25.5322
LOC107426887	0.259311	0.657217	0.335761	0	0	0	4.55445	5.54856	4.02705	0.482492	1.11123	0.570279
LOC107425741	4.80638	4.5583	5.86204	1.12705	0.768872	1.19643	0.133447	0.164506	0	5.96206	4.68589	2.04585
LOC107434083	1.35757	1.29983	2.03125	2.27132	2.65966	2.91	4.00103	5.97508	5.28434	1.43452	3.60627	2.06411
LOC107429688	1.7639	3.73195	2.06547	8.99942	10.0572	7.01711	5.77277	4.71954	5.37336	18.2652	17.7124	6.44657
LOC107431950	3.94067	4.27245	4.64891	8.35498	5.66958	5.36985	26.0528	27.7195	24.0759	180.999	119.592	306.907
LOC107419792	3.02138	3.2162	3.20796	4.70638	3.41283	3.414	35.1972	34.3016	28.3166	11.6808	20.9206	8.49039
LOC107429481	5.92471	6.32254	6.26635	10.9451	10.3091	9.00636	0.223544	0.176457	0.225238	0.722036	0.281323	0.426703
LOC112489685	8.42313	9.00508	9.677	9.70133	9.95745	6.92197	2.086	1.08329	0.995593	2.78626	0.967165	2.09567
LOC107404195	0.331103	0.0559449	0.114325	0.515757	0.425692	0.425838	1.02857	1.52234	1.47483	2.55557	5.8747	3.02054
LOC107417079	8.86651	9.40494	10.8002	5.45631	6.42351	4.34415	3.3547	3.01972	3.79522	2.98723	5.55497	2.32708
LOC107426122	662.32	506.932	770.985	167.739	210.733	246.552	4.23644	3.64419	3.2835	1.8796	0.683516	1.92537
LOC107427844	31.4763	34.4663	40.9936	44.7461	35.0239	49.8589	7.72244	9.45712	8.93983	1.83219	3.58411	1.56816
LOC107408454	0.107351	0.108832	0	0	0.118302	0.136686	7.84977	4.5561	3.722	0.710206	2.03385	1.8887
LOC107430326	111.812	79.8909	84.4357	15.8306	4.58164	7.91646	28.9467	24.8188	22.978	3.02139	5.51258	2.27813
LOC107421540	9.79412	10.1165	8.93298	7.35625	6.7203	5.83984	4.94579	4.79287	4.62732	3.31107	6.00183	2.46852
LOC107423809	5.22497	4.03389	3.66373	3.00513	3.3662	2.08244	3.86096	3.12729	4.12247	3.62289	8.84753	4.91061
LOC107417814	0	0	0	0	0	0	5.31659	2.92988	4.787	6.32871	9.85819	3.66298
LOC107426107	5.69765	11.3092	5.2807	0.435974	0.132187	0.0661161	15.7793	9.71499	7.10468	2.0335	4.38277	2.11037
LOC107406350	62.0075	64.6862	67.467	77.9591	113.714	90.5852	72.4131	103.124	94.4333	309.234	160.993	447.48
LOC107405877	34.4448	38.1394	48.3324	28.9201	22.8828	20.1976	29.2463	31.4493	28.2328	12.7272	18.513	6.68571
LOC107411694	3.97254	4.79852	5.42828	4.65197	2.79432	3.5407	1.03007	1.3751	0.915778	0.768866	1.83009	0.991371
LOC107411963	3.21365	5.42995	6.01048	3.61535	4.03334	3.6411	2.87977	3.0309	2.06336	3.83872	2.01339	1.65781
LOC107418306	0.388858	0.337904	0.172629	0.173063	0.0612179	0.183717	5.0178	4.63671	5.85834	1.05659	1.25292	0.434378
LOC107423309	11.0543	11.0127	12.6404	3.47863	3.74424	2.00465	11.4925	10.9334	11.1302	73.2905	27.3284	76.8964
LOC107419532	3.65187	3.01115	1.71488	9.05103	4.9366	7.24641	6.45767	5.92403	7.73759	3.38237	6.41355	2.76037
LOC107404507	18.711	17.9546	23.0095	28.4705	27.1253	27.245	0.573844	0.778542	0.650467	0.49647	0.631894	1.1736
LOC107404637	3.63791	4.00196	2.96658	4.42087	4.94729	5.46096	0.499398	0.492756	0.223637	0.384055	0.488814	0.907863
LOC107418854	5.06889	4.68346	4.7854	25.6529	26.8692	21.0784	1.33393	1.67928	0.602501	2.44079	7.00427	6.14605
LOC107405900	21.4423	13.8962	26.9833	11.6946	13.9772	21.3178	1.3863	3.37943	2.67037	1.69324	3.28398	1.4454
LOC107415201	10.5364	11.9534	12.0511	7.4247	3.90497	8.08918	3.8891	3.01667	3.46556	2.82662	4.24362	1.56318
LOC107404343	5.47581	5.69186	5.09776	9.64531	10.1592	9.85701	1.29194	1.56894	2.00267	1.94889	3.81454	1.69373
LOC107429279	9.41367	9.26281	11.7588	3.45026	1.29674	1.06827	7.54246	6.90357	7.44963	3.72067	7.68098	3.58575
LOC107419001	0	0	0	0	0	0	6.58637	7.9903	8.92091	0.871872	2.03821	2.50265
LOC107423534	15.6638	17.3028	13.5503	13.0597	13.5495	13.1209	12.1146	11.2387	13.9502	1.39284	3.44425	1.97552
LOC107413202	6.9637	6.45891	5.52516	5.23132	2.20425	3.75668	0.424866	0.157206	0.267553	0.367579	1.00252	1.01374
LOC107414160	5.08556	7.05516	4.15888	2.66837	2.24173	2.06546	0.422141	0.37866	0.193336	1.37235	1.78693	0.627886
LOC107410717	15.2001	11.2497	11.7939	1.44043	0.191072	0.5097	5.96626	4.25166	4.38337	3.4412	3.64989	1.29928
LOC107404460	5.18234	6.56726	5.36817	4.96769	5.49134	4.17485	1.85757	3.17227	4.03124	1.48348	1.07894	2.63009
LOC107426609	20.0171	24.4558	24.9881	13.7818	14.1	16.3277	1.83974	1.7634	1.56239	1.21271	2.9106	1.61252
LOC107416704	20.5728	26.8564	15.9391	26.749	26.6467	25.5375	11.435	5.50193	7.32828	4.56788	11.0345	6.17027
LOC107419572	49.0682	83.4117	68.9095	53.0003	65.6859	62.6578	27.6221	32.3368	31.8294	10.5185	19.1093	8.01077
LOC107434723	0	0	0	0	0	0	32.5038	13.5896	17.5778	8.47343	16.4082	7.26097
LOC107415024	0.132954	0.179717	0.0459072	0	0	0	2.70053	2.9781	4.41761	160.415	94.7589	250.419
LOC107413902	19.9282	9.18321	15.0129	14.5132	7.41543	7.41798	3.15411	0.732272	2.05636	1.49818	1.40094	3.03559
LOC107421545	0.519342	0.676933	0.922224	0.15409	0.16352	0.081788	8.03122	8.08184	5.78771	4.29477	6.02406	2.17551
LOC107420436	7.98166	7.13646	6.14348	27.6288	23.6389	22.6083	1.74837	1.0978	0.920846	0.32086	0.450054	0.162531
LOC107414419	26.8911	25.2927	27.0379	26.5386	24.2158	27.9046	7.65891	7.25648	7.41003	2.56013	3.72396	1.36464
LOC107421130	0	0	0	0	0	0	13.5927	8.50665	7.86236	3.48443	8.4738	4.8048
LOC107405998	11.0344	10.0034	9.72658	15.0948	13.037	11.404	0.45637	0.412776	0.728063	0.175483	0.0957212	0.259263
LOC107414080	79.713	90.4768	72.3393	57.6391	46.4104	51.4389	11.5324	17.5455	13.5904	4.27883	7.27074	2.9118
LOC107403776	11.4444	10.8269	10.9777	6.01318	4.18387	5.81125	3.17207	2.33775	2.84098	2.1458	3.69624	1.49503
LOC107428683	34.149	58.7112	57.0717	61.2367	41.3182	45.2134	6.4357	7.47072	5.59445	10.9175	17.1511	6.53799
LOC107413900	1.75278	0.698088	1.29688	10.4011	14.2799	15.596	0.538517	0.487075	0.542598	0.672976	0.338853	0.305931
LOC107430067	163.44	189.278	207.578	82.1058	51.2724	80.0686	9.11605	10.7409	9.61737	8.5364	11.1348	3.94808
LOC107428081	55.631	54.5415	54.3058	54.5612	40.8706	39.2442	19.9405	27.2863	26.2101	37.8641	13.3218	31.1036
LOC107423140	18.6614	10.0992	12.3734	3.13624	2.93077	3.27962	37.4522	24.7105	27.9358	5.92692	8.37729	3.04003
LOC107426997	81.6029	105.606	97.2692	161.375	160.466	176.91	21.8895	21.2202	23.5618	12.6475	18.8634	7.00391
LOC107419907	10.3851	12.556	8.44663	3.59485	5.25599	3.90095	1.54413	1.63243	1.11131	2.22655	3.26187	1.20305
LOC107435981	0.164825	0	0.113824	0	0	0	0.118161	0	0.0793707	16.7655	7.33593	20.7825
LOC107420043	6.77581	5.37051	6.3807	3.26234	1.42552	2.37668	1.41308	2.13501	0.756389	1.01879	2.00061	0.903117
LOC107427053	20.1728	18.3058	12.4208	3.51586	4.81923	3.57679	14.5627	11.6748	13.0427	46.5469	40.2169	90.1763
LOC107411180	4.24932	4.14934	4.77974	6.60559	4.36677	5.20169	0.280332	0.534766	0.207134	1.31507	1.88154	0.687986
LOC107435763	14.7071	15.0446	14.0873	15.4107	9.95872	13.2829	1.90541	2.75744	2.01584	0.659399	1.31884	0.606179
LOC107413509	1.48996	1.25876	3.77273	1.63323	4.10489	2.73753	0.178022	0.0585515	0.157695	10.884	10.0816	21.845
LOC107411718	2.43403	2.72541	2.0321	2.18812	0.720626	0.921116	7.86518	8.4544	8.92194	6.78966	9.70142	3.55088
LOC107426382	5.69006	3.47502	2.20141	2.42052	1.43541	1.58706	0.835482	0.436431	0.297111	1.41731	0.927729	2.34526
LOC107414298	4.28395	2.69268	2.21878	12.8123	16.004	10.6258	0.030711	0	0.0428312	0.389695	1.00487	0.628087
LOC107421658	0	0	0	0.577839	0.613199	0.122682	36.6989	11.2569	8.76196	38.837	79.1159	37.0924
LOC107435636	0	0	0	0	0	0	3.55758	3.85272	5.02709	3.50329	3.00293	1.24221
LOC107412257	51.9239	46.5625	38.6914	49.5154	54.7814	58.867	34.3143	35.4237	38.7047	9.68612	13.2296	4.7777
LOC107433173	1.85725	1.88286	1.37417	0.96434	0.438579	1.90116	4.0894	3.56583	3.83292	3.72999	2.75271	6.61297
LOC107432836	0.592655	0.400552	0	0	0	0	1.41622	2.9345	1.99773	4.41095	11.05	12.3579
LOC107413218	0	0	0	0	0	0	56.9183	67.674	53.6569	4.9179	3.67091	8.77002
LOC107420236	15.0838	17.4672	14.1864	7.60257	7.16365	5.77464	0.995369	0.58035	1.23085	1.09602	2.96078	2.03568
LOC107405504	10.232	10.9576	11.7932	8.82971	7.94071	10.6442	4.23582	3.1601	3.43515	4.29036	1.56019	4.08495
LOC107430679	10.7982	8.93642	5.36442	40.7348	40.9204	43.2424	0.710914	1.09116	1.51219	33.7143	64.5151	28.6478
LOC107425481	1.07487	0.891571	0.607318	0.608845	0.323051	1.07721	52.5032	71.9532	72.6288	6.02017	2.46839	3.48612
LOC107415335	11.048	12.0109	9.48659	22.1155	16.8207	18.1886	1.09423	1.79946	1.94254	2.34418	3.14755	1.1367
LOC107430677	0	0	0	0	0	0	5.08835	4.06436	2.84828	38.1064	83.6524	42.617
LOC107416130	7.89992	8.00887	7.08439	9.53724	7.69062	8.67801	4.70277	4.26506	5.06102	2.35464	2.66952	0.954968
LOC107424603	6.57548	5.2377	5.53415	5.18226	6.27577	4.27158	0.21044	0.290698	0.636106	0.145653	0.370765	0.229538
LOC107412698	0.979205	1.55997	2.31844	1.7432	0.770781	1.38788	20.1568	24.9351	21.0168	0.347044	0.378607	0.136729
LOC107424469	5.14001	2.31595	3.0319	5.26356	2.98951	3.54143	1.63769	1.81789	2.32045	1.35783	1.2237	0.488443
LOC107420461	3.23093	5.32266	4.88072	8.52778	7.26938	6.82666	2.79874	2.19017	2.81995	4.0078	8.25879	3.94749
LOC112490689	10.8755	14.7327	4.72262	13.9569	10.8858	14.9208	0.23832	0	0.137215	1.57094	3.17056	1.48541
LOC107412535	4.86479	7.44857	3.60834	2.41161	1.78702	2.67041	1.42083	0.906302	1.28699	2.78135	4.00962	1.48716
LOC107413154	22.4077	21.4186	16.211	5.76197	7.68241	7.76347	7.70039	6.2394	6.83386	19.4128	17.7128	38.4499
LOC107435659	11.659	11.6548	7.97646	21.0049	16.4339	18.7709	0.933002	1.15074	0.940073	2.10769	3.6203	1.4841
LOC107405097	0	0	0	0	0	0	0.262052	0.289512	0	4.33284	8.68431	4.0493
LOC107422328	0.432651	0.402066	0.224082	0.78626	0.715178	0.715424	13.1301	15.9649	14.636	14.6097	26.1519	11.0655
LOC107417637	12.148	12.6297	16.4999	5.08469	6.21547	6.49091	0.710914	0.920664	0.671532	2.20396	2.23665	4.60411
LOC107435313	1.88979	1.19741	1.22347	0	0	0	4.57231	4.17732	5.03354	9.27906	4.04919	11.3137
LOC107418223	1.64336	1.40297	0.806348	1.16765	0.190632	0.524418	2.63523	1.95778	2.06169	3.79091	6.04747	2.36713
LOC107430984	13.6652	7.76765	6.05482	7.87465	8.96586	6.0954	0.0566264	0	0.0570555	1.11047	1.99535	0.849272
LOC107405303	1.16871	1.54028	2.05805	0.364099	0	0.301863	3.18376	2.89341	1.60395	5.60562	6.32631	2.28466
LOC107409669	7.52444	8.64531	9.3531	5.55651	6.26507	8.66352	4.4352	3.54828	4.83115	2.35071	0.905117	2.45153
LOC107420076	0.207082	0.349897	0.214508	0.501776	0.380344	0.228285	0	0	0	3.59624	8.65621	4.99272
LOC107422581	1.22394	0.896144	2.0426	9.39135	6.29435	6.52139	0	0	0	0.337384	0.920171	0.864
LOC107434172	25.0397	24.2043	24.645	24.1022	23.652	23.2016	1.01382	0.882649	2.64389	2.68296	3.90263	1.46359
LOC112489295	0.211976	0.429799	0.219577	0	0	0	7.37018	3.44865	4.13408	2.36651	4.68538	2.17551
LOC107419009	7.60949	8.56603	7.93353	2.61695	2.06921	1.68862	3.61314	3.53013	2.81962	1.79794	2.27351	0.821048
LOC107414237	6.23234	5.9269	5.88451	9.96581	7.96213	8.93768	5.14003	5.92995	4.74076	4.01368	6.4188	2.5337
LOC107435842	9.18975	11.4646	12.9472	2.42288	0.944504	1.60096	0.665626	0.892538	0.5159	0.728459	0.902105	0.325783
LOC107427813	0.0640811	0.779578	0.531031	3.0611	1.90668	2.54312	4.31824	5.48466	6.29502	89.6109	102.097	196.923
LOC107427668	0	0	0	0.883946	0.469019	0.625574	8.03453	6.52277	6.35337	14.0784	24.3181	10.1226
LOC107406634	10.2727	5.78576	7.09403	13.6311	10.6917	8.1788	1.84108	2.01844	3.09173	4.0116	2.31694	1.67347
LOC107415037	10.3697	20.4069	23.7577	3.92733	2.9577	1.61384	0.0874571	0.0862939	0.0881199	1.71507	0.990557	0.715453
LOC107428698	2.13212	2.11006	2.73442	6.16791	6.60129	4.70084	0.254747	0.287267	0.293346	0.377826	0.824377	1.04199
LOC107417071	3.92111	2.59251	5.65107	0.35408	0.657558	0.0939692	0.611083	0.241182	0.307857	0.42295	0.769028	0.333269
LOC107419900	5.2956	5.70003	6.36587	3.19094	3.67439	2.45044	0.140605	0.231225	0.188894	0.162195	0.294911	0.127804
LOC107407249	32.8213	35.3357	39.7329	21.8816	13.1355	14.5724	4.00926	2.47746	3.91723	1.82193	3.31272	1.43561
LOC107434682	7.59799	5.80554	3.91583	5.13059	6.72319	7.13811	0.429311	0.423601	0.621812	1.20713	1.99226	0.80484
LOC107419097	5.86898	6.65451	6.63937	9.14206	3.57424	5.61859	7.41828	5.35315	8.25541	4.27869	6.47923	2.49085
LOC107434867	7.06668	6.32639	4.39794	4.20187	3.04593	3.45534	0.55154	0.403114	0.18524	0.612667	0.539851	0.222812
LOC107430084	5.65326	4.64986	3.20421	4.65225	6.34749	6.34968	0.0764667	0.0754498	0.154093	0.264626	0.0962309	0.208515
LOC107434895	2.90865	2.43593	5.6329	0.919289	0.696817	0.557646	1.08791	1.43126	0.639426	0.313742	0.114092	0.247217
LOC107407908	4.90391	8.58721	6.00335	5.86412	4.25782	5.07838	0.319595	0.105115	0.107339	0.36867	0.134067	0.290498
LOC107426903	2.20892	1.21566	0.849875	5.43977	5.7031	6.81824	0.271464	0.357138	0.364695	0.469723	0.170814	0.370124
LOC107432085	4.25511	3.87135	3.8426	6.11829	3.12611	3.24747	0.312864	0.0771757	0.157617	0.270679	0.0984323	0.213285
LOC107421018	2.27236	2.12649	1.08639	6.3532	10.5945	9.63471	1.87964	2.34921	1.76763	1.30096	0.473093	1.02511
LOC107428109	0.963065	2.92904	1.247	12.2513	6.63316	9.55504	0	0	0	0.597316	0.217214	0.470663
LOC107410041	10.393	9.97684	9.14602	8.69146	14.2911	10.7473	0.79121	0.520458	0.531471	0.684527	0.248928	0.539382
LOC107405203	15.1833	11.1888	10.0446	14.2435	16.4509	12.5183	0.320138	0.406131	0.0460805	0.527566	0.805765	0.311777
LOC107423279	18.6099	20.4564	18.5191	15.3085	8.75633	9.33561	0.599601	1.1093	0.528627	0.345836	0.943224	0.715329
LOC107425291	1.51756	1.34617	1.57197	3.15185	5.01708	4.39146	0	0	0	1.0981	0.513414	0.556238
LOC107405223	3.8758	3.10204	4.33173	6.88464	4.27116	5.17213	0.658066	1.15434	1.25243	0.337384	0.828154	0.498462
LOC107408563	58.9282	60.9631	55.4466	42.9164	38.2091	41.6245	10.0599	8.8346	8.53388	11.7243	19.0989	7.68289
LOC107415029	0.77209	0.539819	1.29619	6.58017	6.22001	6.83849	0.515327	0.470809	0.615387	0.770594	1.15293	0.442388
LOC107405272	7.65644	6.49476	3.80363	0.405659	0.344386	1.11964	0.896128	0.663157	1.24151	2.97198	6.41407	3.28363
LOC107432190	17.6721	16.2218	16.5224	10.3064	4.51994	5.74956	3.48484	2.86541	3.51125	0.334996	0.867976	0.890881
LOC107422203	4.65264	3.08737	2.40974	11.8154	8.06378	6.99412	0.970301	0.239349	0.672137	5.8763	9.42531	3.76212
LOC107405503	17.1653	19.2605	25.1176	8.82622	6.1524	5.60336	1.37392	1.06094	1.14358	0.689083	1.05246	1.71036
LOC107424418	12.8759	10.2853	10.2409	9.82665	5.08429	7.70691	8.99427	9.97357	9.58952	1.61568	2.97309	1.31144
LOC107411914	0.154725	0.104573	0.213698	0.42847	0	0.454846	0.369734	0.401298	0.111761	5.11809	4.23421	1.8652
LOC107429519	13.3109	10.3605	11.6031	6.49597	6.4927	6.73548	4.82332	3.52436	3.15235	4.57147	8.69485	3.94577
LOC107427874	2.73543	1.70655	2.32493	4.98932	5.7584	5.72172	67.5786	48.3975	67.8628	8.93241	17.1483	7.84965
LOC107413731	15.3184	13.6524	10.5494	11.1003	8.71876	8.90733	2.23251	2.91724	3.52613	4.10659	8.42862	4.11336
LOC107425028	56.0622	44.7047	45.5394	18.4723	22.811	19.58	5.2655	5.30883	4.51442	6.38326	8.65054	3.21105
LOC107413966	0.771045	0.703511	0.798693	2.96259	2.12425	2.80497	0.18844	0.0545399	0.111388	42.1472	102.952	62.0246
LOC107431938	32.8106	28.292	24.7119	36.7736	15.0363	22.2802	6.80119	5.83608	5.03561	5.95909	8.1167	3.02154
LOC107426538	5.18205	3.23617	2.49069	2.10949	1.78173	1.41673	0.0485974	0	0.0598894	2.4341	2.43107	4.98404
LOC107404799	0	0	0	0	0	0	0.0959923	0	0.0483599	3.931	2.77847	6.67485
LOC107414570	9.46686	6.77885	6.48894	2.66789	2.13305	3.18128	0.327979	0.54766	0.457567	0.669374	0.920753	0.343984
LOC107418206	16.0758	14.2697	8.13426	23.8487	26.451	24.5818	0.637298	0.83843	0.749149	0.245053	0.668349	0.579277
LOC107407268	6.5617	8.40937	4.61682	3.72845	2.86513	2.59316	1.15381	0.525444	0.536562	0.921446	0.446778	1.21011
LOC112490732	0	0	0	0	0	0	4.60271	3.6332	4.17383	4.77853	2.31694	6.2755
LOC112492505	7.03496	5.31876	7.1637	7.30553	7.48979	8.14959	1.70958	3.12066	2.06704	0.986045	1.82873	0.815816
LOC107426387	16.7949	12.3387	12.5169	37.0562	19.3735	30.4888	22.5789	18.761	21.2691	25.072	25.3845	51.6352
LOC107434024	0	0	0	0.234611	0.663915	0.581125	0.107973	0	0.0543958	13.8877	37.0955	26.9403
LOC107429974	14.4541	18.2738	14.6201	3.70837	4.74735	5.68628	27.5506	22.453	21.2495	3.23436	4.85811	1.88372
LOC107435197	10.8014	10.6186	9.83253	27.1924	32.6438	21.4694	5.98352	8.79803	4.01925	54.4065	24.2143	66.0651
LOC107415468	2.35668	2.38918	1.56236	6.70565	5.8694	5.61162	5.0684	4.03413	3.37049	5.41791	6.88869	2.53383
LOC107414862	0	0	0	6.57508	19.0677	10.4698	21.2081	21.7368	26.2182	89.4631	36.1936	55.2176
LOC107404451	16.9326	14.4611	12.0121	14.1736	8.36866	12.5573	11.403	9.72699	6.37479	8.65618	12.5913	4.81465
LOC107431850	15.7323	14.6384	11.4968	20.4217	22.9183	24.3516	2.16295	1.94363	1.86801	3.20796	5.20097	2.10646
LOC107435041	5.44487	3.81627	3.89934	0.977284	0	0.518723	5.54179	12.743	6.50632	0.833837	2.00128	1.18266
LOC107404938	1.33545	1.86157	1.55625	4.50714	4.04711	2.94437	11.4884	8.73784	10.852	3.17507	4.66864	1.79479
LOC107423163	13.1574	13.4887	10.4133	11.8212	13.5221	15.1564	8.58448	7.84288	8.43597	6.47952	5.60171	2.38423
LOC107421830	166.931	148.885	146.053	195.124	191.734	213.16	103.501	115.759	107.443	18.2418	28.5963	11.3631
LOC107414006	28.756	27.4232	15.0198	196.001	21.8872	198.127	5.8525	2.24091	2.81641	5.23971	12.0921	6.78854
LOC107404900	5.77568	7.42627	7.29607	5.70524	3.49291	5.74587	3.2821	2.54094	2.69646	3.4366	4.89296	1.85882
LOC107425643	1.66167	1.53937	1.36513	1.39832	1.04188	1.4844	8.25644	7.07257	6.39446	4.8332	7.5473	2.9963
LOC107427782	7.91478	11.7877	13.2276	13.7269	12.3189	12.3232	2.04732	1.64493	1.7092	1.65318	3.79111	2.11348
LOC107408486	10.4492	11.0039	11.3274	7.19202	5.84684	4.8666	0.348414	0.200538	0.204782	0.368421	0.876935	0.514627
LOC107422761	0.885124	2.21971	1.59244	2.03184	1.18076	1.23253	1.56963	1.54876	0.975836	3.9295	6.0941	2.4133
LOC107404881	3.07235	8.09828	6.57721	7.44455	6.32009	3.16113	8.36959	12.315	10.2084	11.518	6.46754	5.005
LOC107420481	32.5134	32.1875	33.5097	30.7614	30.9605	35.3613	14.0398	12.8498	10.6786	8.61662	17.3241	8.37144
LOC107426304	30.737	26.4043	26.8798	37.786	24.6921	42.4344	2.33392	3.25112	3.45824	6.09727	3.19632	2.80778
LOC107407912	44.5012	34.8101	41.0892	9.52576	9.28906	9.83885	0.710914	0.613776	1.52214	1.12761	0.447331	0.726964
LOC107430239	2.70958	1.64817	1.48592	11.1228	17.8807	12.3346	0.114262	0.135291	0.299333	180.023	111.815	280.919
LOC107422516	7.57503	3.69754	1.7437	3.20482	1.2367	1.54641	4.62592	7.73962	0.405302	18.0968	20.7552	7.67826
LOC107422854	0	0	0	0	0	0	0	0	0	13.006	34.601	25.351
LOC107430839	246.959	260.82	311.732	310.103	272.868	296.315	317.315	384.205	311.264	42.9506	83.9065	39.5042
LOC107411189	23.1679	22.9861	19.9013	55.0129	75.1147	61.4362	6.07636	14.2394	14.0305	48.4233	18.7986	48.8799
LOC107410016	2.90315	4.23083	4.13497	7.91388	3.1993	5.00063	0	0	0	2.40081	1.96437	0.886756
LOC107413138	3.09937	2.85271	2.36564	6.69126	3.68519	6.9683	1.05248	0.980785	0.265113	9.67898	5.29803	4.30496
LOC107405593	16.6172	20.0805	22.0065	8.11846	10.9333	9.23658	2.08596	1.61186	1.2408	0.840744	1.29674	0.51399
LOC107416502	29.8524	23.2801	24.7383	23.6876	16.6597	19.9985	13.3343	11.7763	10.3392	7.24783	9.8406	3.70343
LOC112491271	0	0	0	0.294232	0	0.156172	0	0	0	23.4308	56.2359	62.8651
LOC107426474	2.03447	2.27407	1.78321	6.44651	3.85166	5.40568	0.74794	0.221398	0.113041	4.31395	4.94161	1.83559
LOC107412232	1.46049	1.01306	0.955489	3.99121	3.98132	5.25377	2.75527	1.95741	1.83226	23.5198	16.2275	39.069
LOC107408212	1.69761	1.72102	1.93433	35.7868	30.8678	21.3342	76.6702	99.9668	84.2407	415.824	171.686	458.793
LOC107423010	50.9797	43.975	39.9167	42.7596	8.599	32.6874	0.717162	0.622709	0.202327	27.3997	42.2382	16.7791
LOC107435232	5.7602	7.05986	7.65881	1.7856	2.27384	2.7485	0.123266	0.608132	0.2484	1.56413	1.16344	0.588228
LOC107432734	65.8211	59.1337	60.4208	76.5958	83.2487	76.4933	5.5626	4.10069	4.12304	85.1142	58.1753	140.527
LOC107409988	9.80469	9.93991	10.625	11.7482	5.98423	9.31201	8.54274	10.3497	10.6776	6.23703	12.9281	6.48721
LOC107403290	0	0	0	0.0606832	0.38638	0.257675	0	0	0	6.3788	6.90623	13.4795
LOC107430811	8.08108	7.24723	7.56595	4.51871	2.0551	3.59766	0.334223	0.604593	0.224504	2.24901	1.82264	0.835436
LOC107404680	8.34224	10.4009	10.1442	10.3311	6.62369	5.88341	0.297164	0.183257	0.224562	0.171397	0.327225	0.151937
LOC107433223	29.7972	46.3276	16.8594	78.2683	29.3876	24.4291	0.0897528	0.177118	0.090433	0.414139	0.790657	0.367117
LOC107406615	8.20592	6.01806	7.47532	11.9664	11.0953	14.1786	0.625819	0.329331	0.252225	0.192511	0.367534	0.170653
LOC107425647	91.9376	99.5836	114.625	41.0032	21.7774	31.7839	10.9571	12.9136	11.988	3.92594	4.7705	1.7731
LOC107421970	7.37269	8.98514	8.12452	7.16755	5.01315	7.69525	5.84764	5.04863	6.06192	3.24306	5.23626	2.14655
LOC107412702	36.8934	27.9131	30.0069	38.7381	49.24	56.5626	138.217	104.386	106.595	218.369	98.3121	263.91
LOC107432863	12.0727	8.96534	8.43999	8.15165	8.21249	11.1728	0.712324	0.808278	0.681836	0.328682	0.49304	0.194242
LOC107433851	7.10661	6.30404	5.75112	5.84245	6.60787	5.54925	0.689896	0.680721	0.588182	0.520352	1.00178	0.470315
LOC107413771	234.274	260.562	270.892	196.312	137.813	178.925	37.0592	43.3329	42.2364	16.817	24.4049	9.47399
LOC107426313	18.4683	14.4633	11.7415	28.1083	28.9669	25.9607	3.02949	2.41918	2.68211	11.1515	13.0472	4.87102
LOC107407369	17.1307	16.5379	18.1908	12.8729	13.1863	14.2821	0.740548	0.243566	0.43526	0.177971	0.465978	0.336563
LOC107435000	355.991	274.79	384.371	231.955	171.394	202.772	44.9933	60.1843	37.2725	23.4938	29.1613	10.909
LOC107405842	29.5073	38.8675	22.7088	7.87635	8.58733	8.59029	1.93658	3.2337	1.8762	4.46789	5.71785	10.1554
LOC107421590	7.42416	9.37398	7.62046	4.41556	4.76014	5.50581	1.88699	3.19863	1.99879	3.6279	2.19204	1.51729
LOC107404941	98.6049	101.782	99.7883	78.0703	65.9884	66.9334	29.0465	30.7738	30.3026	13.5411	18.6544	7.12622
LOC107405940	4.99953	6.98514	4.48249	5.62811	6.99109	6.62298	1.44568	0.980689	1.03179	0.416918	0.947576	0.533839
LOC107425597	1.77384	0.963378	1.31246	2.43416	2.72274	3.14271	5.58614	5.7359	5.67423	2.67186	3.14348	1.17651
LOC107430137	2.51765	3.44015	1.98429	0.454693	0.361888	0.301677	5.61078	5.3813	4.8231	1.26731	3.35767	2.56781
LOC107430226	1.16341	3.64558	1.09557	33.4988	38.1129	34.6282	1.74388	0.598499	0.99314	6.73468	10.496	4.23845
LOC112493260	2.50397	5.077	5.18751	4.50069	0	2.76035	18.8481	7.97032	1.80866	5.17674	10.1656	4.89489
LOC107435979	52.9422	68.8596	64.3462	49.8471	45.032	65.6257	32.0496	42.7192	41.7536	22.896	48.5415	25.2986
LOC107434297	3.72076	2.03896	1.97917	4.386	1.88392	2.66057	0.432544	0.497923	0.145274	16.2163	22.4995	8.64961
LOC107433169	8.61178	10.8183	10.9568	3.59664	4.1262	4.95314	0.805259	0.860762	0.473294	1.23855	2.28013	3.20227
LOC107430372	0.376537	0.363459	0	8.79792	1.34858	2.69808	0.453901	0.998787	0.475963	108.828	46.0297	65.3266
LOC107432985	6.25027	6.25824	3.75675	4.48738	5.5273	5.44413	7.08066	5.84026	6.7999	3.38203	5.77808	2.48893
LOC107410942	5.19342	5.51575	6.53242	3.85226	2.99786	3.68046	0.354579	0.262397	0.0893166	0.613539	1.22712	0.604308
LOC107423199	1.22038	1.14884	0.632072	0.814707	2.49763	0.288287	0.374947	0.3083	0.629647	14.2011	6.2128	16.4441
LOC112489358	18.4931	20.398	20.9952	15.9781	14.8363	14.5153	0.954535	0.313947	0.534316	0.244691	0.53389	0.289211
LOC107414886	0.149938	0.304012	0.0776573	0.778525	0.24785	0.33058	4.99821	5.19688	6.01082	0.123994	0.270541	0.146554
LOC107434745	2.15606	5.56384	0.812134	0.610632	0.431999	1.94467	0.281027	0.693222	0.283156	0.324179	0.707326	0.383162
LOC107426839	10.1907	10.5147	8.74475	16.1558	11.8284	14.0261	0.0432283	0.12796	0.0871119	0.0498662	0.108803	0.0589391
LOC107412123	5.0842	4.81069	6.14426	7.03966	5.04255	6.72571	0.607464	1.5584	2.08103	0.280297	0.611579	0.331296
LOC107430347	28.755	27.636	13.7544	0.056589	0	0.0969393	0.0630398	0.124403	0	0.14544	0.317334	0.171901
LOC107435576	6.55108	5.7559	5.80579	3.02357	1.84494	3.69116	0.104364	0.308927	0.315464	0.0601946	0.131338	0.0711467
LOC107405472	2.93306	3.52417	5.28878	4.85084	4.54911	6.347	0	0.384205	0.313867	0.0898349	0.19601	0.10618
LOC107426717	11.0767	14.1555	13.4132	14.7025	10.0146	9.8031	5.36839	6.51089	5.66263	33.2537	43.2451	16.4307
LOC112489875	0.122825	0.195646	0.199904	0	0	0	2033.15	1698.56	1657.97	48.1965	94.1912	45.4593
LOC107429390	0.951508	1.98003	1.40063	2.44426	3.2009	2.31869	0.728487	0.425084	0.434079	3.93432	10.0301	6.95075
LOC107404126	1.52645	0.95231	1.94608	0.731613	1.03518	0.647209	5.3031	5.14951	6.10662	4.75799	2.43646	2.29538
LOC107423833	4.04897	4.32085	3.57607	7.5242	6.52861	6.15498	1.19161	0.96473	1.38536	5.39262	10.5741	5.12402
LOC107430718	1.70232	1.37359	1.07961	1.65956	0.995412	1.26384	8.41803	7.66714	8.70767	5.34373	8.93265	3.80318
LOC107431205	35.4758	42.3898	38.6387	10.6229	8.50213	10.5933	8.12344	7.89358	7.91134	7.49096	13.6722	6.22803
LOC107430723	331.137	389.181	459.328	396.187	299.301	367.077	130.18	145.426	143.978	50.3837	71.444	27.9064
LOC107404287	14.9824	23.4129	20.75	6.18908	7.20636	7.66509	0.356044	0.644067	0.298952	1.43751	1.41889	0.566351
LOC107410811	5.59374	4.242	4.8362	1.41792	0.582458	0.534104	1.10514	1.68239	1.71799	1.45695	0.91394	0.602713
LOC107405907	0	0	0	0.513381	0.108959	0.108997	0.283523	0.489567	0.285672	3.59765	5.79808	2.41604
LOC107435488	0.172986	0.6138	0.268783	0.538917	0.190632	0.476744	4.34038	5.50627	6.93476	6.65197	5.1501	2.53621
LOC107418385	2.72269	3.4227	2.78272	8.78382	11.1616	7.72376	0.468445	0.17975	0.288442	0.900628	0.884285	0.354831
LOC107411662	24.2026	28.5127	25.1696	45.7966	37.2136	36.9101	5.07485	4.53369	5.32061	2.84795	5.26458	2.43108
LOC107422229	5.65159	6.04784	6.82995	8.80344	7.72746	7.26862	3.90148	2.59107	2.19232	3.37543	4.90989	1.94364
LOC107411223	2.96882	5.06908	2.83249	7.05847	6.62944	7.40685	1.90427	1.54737	1.63654	2.06746	4.9339	3.05454
LOC107424119	0.609794	0.463653	0.789575	0	0	0	13.9889	16.1752	19.6007	10.3377	15.5415	6.25831
LOC107427870	3.12454	2.99165	1.97791	2.52366	1.14776	1.14815	0.746644	0.736714	1.37922	7.46455	2.97549	7.46535
LOC107422275	5.43602	6.19987	1.40774	15.3829	13.928	4.64427	1.4558	1.05742	0.0981634	78.6696	62.6518	139.74
LOC107406730	0	0	0	1.16866	1.03348	1.44737	0.739537	0.464355	0.338701	147.818	171.161	317.801
LOC107420296	17.0783	20.7853	22.4349	19.4243	16.2734	20.1953	6.96543	9.02244	8.65684	1.41586	1.50601	0.585714
LOC107413444	7.62999	9.82249	8.59357	4.96788	3.4701	4.27236	6.1644	4.7974	4.94265	3.90603	6.50117	2.78186
LOC107411211	0	0	0	0	0	0	6.57693	10.4417	11.5595	10.6102	4.04508	8.69754
LOC107425720	1.4034	0.599056	1.53024	5.52271	0.162796	3.33847	0.423612	0.208989	0.426823	5.98608	5.4643	2.31027
LOC107428059	4.57048	6.6193	5.4107	14.9168	4.02937	11.0846	0	0	0	10.9069	24.269	13.6572
LOC107414712	9.46936	6.80225	10.3694	7.13636	3.39893	5.42823	2.09472	2.60271	2.42327	3.62456	3.51485	1.42801
LOC107414336	0.350614	0.592416	0.242124	0.292297	0.257587	0	15.2486	20.5019	15.7018	24.9353	37.0089	14.8503
LOC107433878	7.55803	7.1796	7.21258	5.80929	6.62386	7.67583	1.66387	1.09449	1.37557	0.885859	0.859045	1.74506
LOC107423840	1.17893	1.27148	0.857439	17.5305	21.8374	13.6047	27.7463	70.8651	53.5759	101.912	39.8964	97.0888
LOC107429315	2.57345	2.81766	2.02595	10.7966	9.75573	9.53213	71.7285	58.7603	54.8732	42.3929	72.2515	31.4923
LOC107424740	3.24616	3.05159	1.34502	5.02587	4.74805	5.00994	0.169245	0.166994	0	2.53804	1.43768	3.63439
LOC107417923	46.6783	44.1588	47.3178	25.1765	18.2584	25.1097	6.64339	7.01852	7.27972	2.65771	3.99727	1.61638
LOC107427609	46.8327	46.6557	41.87	38.7723	31.1271	38.1169	9.01892	7.80813	8.03198	13.0216	21.9678	9.52005
LOC107403358	3.28313	3.32841	4.26305	12.8213	12.9944	12.2852	7.16034	8.47159	8.21663	47.2264	28.827	71.0957
LOC112490718	0.409815	0.415467	0.169804	0.766038	0	0.813195	8.16736	8.52255	11.6038	8.26922	16.4158	8.17151
LOC107415957	2.14801	1.74211	1.46217	0.828519	0.676323	1.48842	135.993	143.952	147.796	6.34404	3.37746	2.99932
LOC107434326	56.5258	59.7521	65.2633	32.7796	31.286	33.5372	9.15172	7.72717	7.66129	13.7609	21.3726	8.81515
LOC107415112	7.62798	16.1388	5.03864	38.2292	37.6447	31.808	29.3232	9.85294	8.54423	115.922	216.826	102.22
LOC107421708	6.05248	6.92768	6.16838	5.87976	6.77746	5.59602	0.489879	0.414312	1.26924	0.645831	0.264213	0.667919
LOC107429325	117.319	150.889	177.198	31.6538	58.5089	42.5743	14.6962	13.7133	16.4991	2.60325	2.38977	1.01312
LOC107416228	58.6515	89.1554	58.31	35.8957	39.3161	50.8837	255.96	213.131	206.009	62.3361	152.543	100.34
LOC112489804	2.44793	0.747497	2.78011	3.52216	14.6583	6.17745	10.7407	4.71481	4.40981	3.90237	1.54327	2.76743
LOC107430608	0.680195	0.344788	0.528439	1.62008	0.187395	1.12476	0.91429	0.240568	0.368488	3.30467	5.06266	2.07763
LOC107418216	9.07736	5.45914	5.73734	9.42649	4.2387	7.12347	1.32354	4.46197	1.11131	16.2857	14.7131	6.31599
LOC107416318	13.6845	16.6036	15.2308	16.1005	11.7114	14.6042	4.80073	8.13509	6.57217	5.71849	7.81464	3.05931
LOC107428845	39.5822	43.7455	42.119	35.4172	25.1478	28.6326	11.7192	9.9198	9.53031	11.2542	15.4968	6.08313
LOC107435111	3.96993	3.10159	4.18773	5.37075	4.69599	4.25595	1.43605	1.80339	2.18355	0.963814	1.28148	0.498389
LOC107434323	23.7605	22.0631	19.2036	4.6219	5.17507	4.90642	7.38624	5.03219	4.48052	11.6794	20.6458	9.31708
LOC107410099	0.984361	0.249484	0.849715	0.766666	0	0.452145	1.99941	1.16048	1.12578	5.96957	9.17669	14.3519
LOC107415794	19.7419	17.9367	16.0492	44.3759	37.4529	34.9864	47.0799	46.5245	52.0577	6.03436	9.33368	3.85925
LOC107405210	1.22038	1.90001	2.48314	1.35785	1.44094	1.82582	5.31174	4.25454	4.72235	0.324391	0.78643	0.511216
LOC107409966	6.30066	6.16729	7.4268	28.6538	17.4782	19.6398	0.623013	1.53682	2.04014	5.92911	9.21249	3.82248
LOC107423308	55.8066	47.0862	42.132	155.38	182.191	169.989	9.30492	10.8736	9.65627	54.6579	86.3136	36.1599
LOC107422857	71.912	86.7842	85.9261	70.5148	63.1399	70.0285	16.3147	17.4937	15.191	17.6978	28.7107	12.2372
LOC112491286	4.48215	5.76733	3.03572	6.80278	3.22959	5.51119	0.370752	0.609702	0.124521	0.427682	0.311053	0.168499
LOC112489144	37.0201	29.2417	19.9972	4.71705	1.00114	2.00297	0.162817	0.181955	0	1.12691	0.819599	0.443981
LOC107410251	10.3411	10.0892	9.90565	8.37169	9.98682	8.48866	0.0996423	0.0983171	0.0602385	0.0689657	0.0501587	0.0271712
LOC107415484	1.10378	1.69654	0.958942	20.743	3.92378	15.308	604.742	557.435	642.939	24.8218	48.5372	24.0481
LOC107418867	0	0	0	0	0.0776748	0.0777015	6.06353	3.78916	5.24397	22.2662	35.2286	14.8121
LOC107414132	18.9615	15.9799	19.5209	29.355	21.1522	22.3777	55.332	54.5549	51.2979	464.211	244.635	623.829
LOC107422038	0.32164	0.0978228	0.233221	0.233808	0.106335	0.0709145	0.853142	0.432273	0.44142	3.37801	5.02005	2.04347
LOC107412473	10.0771	9.67836	7.90276	3.68593	1.07903	2.3387	0.526453	0.750318	0.736725	0.371123	0.625717	0.917169
LOC107435020	2.18435	3.7125	2.52887	6.60493	5.59313	5.59506	1.42776	1.77232	1.90263	1.16883	2.14455	1.00472
LOC107416986	51.6608	57.7887	56.9716	49.7428	48.8365	44.8241	8.46511	7.85535	6.65079	4.79529	7.73616	3.29761
LOC107413300	0	0	0	0	0	0	10.3561	8.28823	8.34767	2.78747	2.31694	5.0204
LOC107417703	8.54688	11.6433	12.1734	14.9776	19.4261	15.3107	9.76511	8.87953	9.06742	4.63836	6.02406	2.34955
LOC107409703	2.95412	1.56874	2.6229	3.50599	3.56551	5.89287	2.31946	1.49257	1.42254	4.30425	2.79205	1.78746
LOC107427278	73.1913	71.0315	78.579	56.7451	52.8683	58.9057	22.1114	19.9304	22.6704	9.78905	14.3645	5.8258
LOC107425431	29.6847	16.8593	25.5307	14.2319	7.87972	10.0322	5.16479	6.51382	5.75172	4.34521	6.10876	2.43553
LOC107417510	13.9294	13.0648	20.4163	17.614	12.6353	12.5352	10.5971	8.91456	8.3503	13.1647	23.3382	10.6511
LOC107427703	6.90394	6.23308	4.41187	18.7619	24.9443	20.447	2.21612	1.02043	1.78633	0.823733	1.58039	0.772171
LOC107434811	11.3008	8.47475	8.01779	3.69745	1.36477	1.5359	2.77443	2.73753	1.90091	2.68838	4.05018	1.66442
LOC107433629	5.87758	4.86419	5.83983	5.66766	5.02309	5.48763	0.429954	0.296965	0.216606	0.19839	0.216433	0.41035
LOC107409097	7.82878	8.94459	9.268	5.29088	5.06688	4.52066	9.35389	5.88929	7.00127	3.28845	2.2422	1.33608
LOC107413211	13.2027	14.6771	12.5443	12.1031	11.5393	9.83687	2.34989	3.34915	3.0254	4.44258	5.01092	1.95796
LOC107422475	18.2726	16.0756	18.4787	36.3427	26.3482	35.3707	1.37654	1.44586	1.11853	1.48547	2.40292	1.02923
LOC107415807	5.72425	5.77148	3.49938	1.88402	2.24061	3.62069	4.10363	3.00913	2.34979	1.18991	2.87845	1.89559
LOC107434550	9.75771	15.7922	15.592	3.49884	3.13431	4.14836	33.2191	48.191	44.8175	6.22385	3.78971	2.69444
LOC107413224	4.49692	3.56426	4.82756	3.22646	4.05462	5.13762	4.80636	4.62676	2.65762	4.12449	8.77791	4.795
LOC107428807	13.318	11.8371	13.9215	5.68366	6.76865	6.43578	3.74924	4.21557	4.7001	2.91683	4.44398	1.84264
LOC107404590	2.92599	10.0399	7.22754	6.77824	5.45678	3.72181	24.0417	12.4182	18.5337	21.9633	22.7425	44.219
LOC107423910	0.0952985	0.0966128	0.0987157	0.989638	0.21004	0.420224	0.478226	1.48301	0.757194	73.292	41.6984	103.859
LOC107414763	23.338	13.1443	17.9073	55.3154	22.9801	39.0677	76.0624	63.1283	50.182	69.6933	58.486	27.141
LOC112490707	4.56564	4.05003	3.25143	4.44491	4.71692	5.97682	3.06847	1.8166	1.85504	2.83172	2.57438	1.11565
LOC107421103	6.77737	7.45642	5.98329	6.83809	8.65693	6.32513	8.41972	3.64996	4.47819	11.273	8.89365	19.6473
LOC112488978	1.7147	2.65865	2.821	3.24707	3.77923	5.00365	0	0.142694	0.164282	0.50047	0.727983	0.295764
LOC107416143	11.2782	14.0055	9.87795	16.5999	14.1464	15.0947	4.55748	3.99962	3.02455	2.75503	4.27401	1.79245
LOC107432297	6.569	7.33303	9.17466	7.66477	5.20564	6.83475	9.47134	10.7028	9.38318	4.88299	3.5292	1.94786
LOC107414159	5.64274	4.52878	1.82659	2.80781	2.85008	2.72147	11.1243	11.1427	11.5483	9.04106	11.4542	4.48124
LOC107428324	13.2954	11.9062	9.18143	9.43462	3.90711	6.35124	2.54167	2.03764	3.68134	1.83247	2.9987	1.29953
LOC107420459	2.47761	3.84783	6.82567	6.13117	5.17024	4.35844	4.27035	3.1322	6.62541	2.0053	4.75583	3.03999
LOC107431639	0	0	0	0	0	0	5.42544	5.77151	5.38114	4.88948	2.34703	6.01026
LOC107418088	5.05623	5.8171	5.00213	3.06782	2.25385	3.13142	0.529455	0.321485	0.123108	0.140944	0.358778	0.277646
LOC112491435	9.71408	8.79631	7.52238	4.40724	4.36515	6.34204	5.47644	5.9373	4.49611	3.35367	3.74376	1.47492
LOC107424727	13.302	14.6601	13.875	12.3697	13.4841	12.3647	3.45555	3.11453	2.64478	2.68299	3.55422	1.40437
LOC107418465	0.172291	0.524002	0.386684	8.28987	9.58827	6.17279	0.432296	0.751534	0.352606	47.9679	28.8077	70.3922
LOC112490521	0	0	0	0	0	0	7.63116	2.54249	2.39657	9.54606	14.4677	6.01305
LOC107422148	0	0	0	7.08591	2.68554	5.64158	1.39761	2.58567	0.880127	56.2262	23.0849	38.1111
LOC107430805	123.829	136.275	149.533	43.7741	41.2199	42.8447	12.7788	11.4203	11.7675	12.687	24.3862	12.0676
LOC107418844	24.9772	25.1951	22.186	33.5247	33.0302	29.6685	16.7419	14.5317	16.3727	8.67523	15.7174	7.38506
LOC107425602	2.88919	2.08004	2.94942	2.73942	1.61503	1.84638	4.44262	3.82078	3.44795	4.15524	6.15753	2.53749
LOC107424667	5.39607	6.81412	4.31475	2.75265	4.90327	4.90496	6.37941	4.95529	5.06015	4.30579	5.80769	2.31328
LOC107421878	3.95792	3.02118	1.97757	4.93218	3.38671	5.90311	1.06819	0.263495	0.739945	2.69547	3.73878	1.50192
LOC107414422	64.8253	66.7304	64.3458	32.3277	25.1211	31.4122	7.55813	6.19788	7.66687	3.53461	6.04119	2.71552
LOC107417773	0.492786	0.499582	0.127614	2.17489	3.25833	0.814862	0	0	0	4.17705	9.44732	5.65953
LOC107403396	41.7243	38.8191	42.5022	62.9124	41.3956	50.8813	6.25633	5.68262	6.02276	4.09803	6.51538	2.79378
LOC107423176	44.6929	44.1286	43.8827	91.1608	96.5789	98.3774	17.8462	15.0345	13.2495	12.8816	17.9934	7.25696
LOC107411979	0.906687	0.735353	0.563519	0.0643305	0.0666119	0.333174	2.07997	2.43711	2.13939	4.04891	6.54394	2.83591
LOC107418920	19.1334	17.3115	19.2156	9.86342	7.51961	8.694	1.96651	1.11571	2.3777	1.47451	2.5676	1.17303
LOC107404956	0.38375	0.778084	0.981327	0.996274	2.32593	1.69217	6.46496	5.97181	4.15784	6.18828	3.80831	9.18965
LOC107435212	6.89032	6.14374	6.53544	5.47426	4.39125	3.4776	0.922449	0.675296	0.659603	0.858141	1.27322	0.527423
LOC107407439	6.93223	10.0167	6.43796	8.9365	6.76129	6.58794	3.42732	5.12896	5.17994	2.76752	1.79715	1.16823
LOC107434676	0	0	0	0	0	0	10.5533	8.17216	7.0664	9.47704	22.1909	14.1155
LOC107413486	0	0	0	0	0	0	9.99986	8.08759	7.84579	3.21478	4.43552	1.78809
LOC107404986	122.316	93.2885	45.2004	0.469576	0.622888	0	0	0	0	0.747881	1.42782	1.8784
LOC107410991	3.89854	11.9057	7.22911	13.1451	11.1384	11.7258	0.345037	0.442583	0.347652	1.87069	4.47245	2.96375
LOC107428338	80.2184	93.0701	86.6782	27.621	32.3683	25.9035	5.54485	4.1091	3.48885	3.50851	6.59525	3.22179
LOC107420184	2.93675	3.68239	2.24152	29.1327	27.5088	26.4107	1.10806	1.25732	0.334937	7.03014	14.4326	7.70492
LOC107424831	0	0.304837	0.484814	6.92596	5.41564	3.09571	2.18091	0.496593	1.18324	21.8681	14.3564	33.8525
LOC107423050	1.60254	1.85673	1.83786	8.14257	3.1536	4.98439	7.34435	8.25877	5.53967	1.32524	2.16866	0.951008
LOC107430644	10.9049	8.81215	6.17999	8.04187	9.23064	6.66403	11.8396	7.57382	9.70327	5.88126	9.446	4.09356
LOC107425640	12.5822	10.3394	12.2295	8.11596	7.69638	10.021	8.0266	5.09693	5.56511	3.71281	7.15086	3.57568
LOC107421783	3.30929	4.53272	3.50088	3.43657	3.18131	2.91073	4.08857	5.45363	3.94155	1.04808	2.25505	1.27319
LOC107410342	2.42973	1.82462	1.02538	0.467255	2.08256	1.58726	7.48344	5.91986	5.39511	2.8279	2.67916	1.14346
LOC107423131	3.42648	2.80571	2.59375	3.83198	4.35694	2.17922	0.661337	0.652541	0.666349	11.1164	9.39277	19.966
LOC107414603	4.7026	4.31556	5.54073	3.61053	4.91214	4.12762	0.91071	0.756714	0.949809	0.921538	0.442354	0.501035
LOC107435656	9.01635	6.99916	7.36498	6.47393	7.43788	7.04286	0.110806	0.109332	0	0.766924	1.44094	0.705026
LOC112490711	0	0	0	0	0	0	3.45473	6.08052	3.66906	0.646251	1.21421	0.594092
LOC107435694	12.2207	13.4289	12.0393	0.709973	1.31848	1.03631	0.490118	0.42315	0.493832	1.2721	2.39009	1.16943
LOC107410829	0	0	0	6.49223	2.87063	3.94848	0	0	0	0.37698	0.176257	0.445569
LOC107415797	14.7989	11.1022	12.6315	28.9534	29.6814	25.2542	84.5332	89.8572	91.2882	10.1332	16.1816	7.00097
LOC107423641	40.5136	33.9988	37.8863	30.2684	28.028	31.8835	2.74301	2.78613	2.92637	1.02371	1.82752	2.52994
LOC107412162	2.82549	4.14852	2.9268	5.59803	2.57687	6.55179	26.7512	17.2294	12.1047	45.7648	60.1234	23.9983
LOC107424685	10.8318	9.09931	10.206	8.04973	5.91219	8.20795	1.47699	1.25534	1.22296	1.26519	1.72992	0.697846
LOC107422465	11.6126	9.01352	4.32292	6.5949	4.49902	2.00025	17.3002	8.98426	11.1403	156.127	108.204	249.622
LOC107417086	5.04374	4.13483	3.83782	4.30011	4.80342	5.01101	0.535671	0.594615	0.854574	0.772407	1.91002	1.79545
LOC107429241	4.24798	4.14852	3.4718	7.52764	8.11713	5.79995	0.335264	0.358372	0.140752	0.451202	0.808677	0.380926
LOC107433714	7.94394	6.82899	10.0574	3.42522	1.43345	3.12395	5.59498	5.61915	6.71117	3.22706	5.44847	2.45199
LOC107434398	2.2646	1.8125	2.09887	6.18867	6.43604	6.00027	5.83874	5.9016	4.96467	1.31421	2.6524	1.39799
LOC112492773	0	0	0	0	0	0	6.55886	3.97381	3.36225	5.44221	2.60656	2.98086
LOC107417133	18.0093	16.5874	17.3015	11.2683	11.2066	12.0873	9.77456	9.64456	8.7817	5.4968	7.73936	3.16516
LOC107417714	62.7092	69.3708	73.1588	72.364	64.8129	63.242	12.6127	15.5562	14.4784	4.41679	6.6892	2.82516
LOC107407851	296.21	218.414	156.68	19.2315	15.6001	15.3917	6.04724	3.77212	4.06205	8.01818	3.23655	7.39209
LOC107428580	76.4681	55.7558	71.519	5.40523	6.62171	7.84752	60.3062	87.7402	78.1242	7.08958	2.83133	5.57386
LOC107406592	9.91549	7.61984	8.72404	8.46631	9.03835	9.52727	0.105308	0.259768	0.282949	0.263202	0.154614	0.11965
LOC107434712	0.324488	0.219309	0.89633	33.1352	37.1893	26.7092	2.09359	0.688581	0.546895	21.3778	42.936	22.6243
LOC112490398	0	0	0	0	0	0	6.4784	11.1864	10.6072	9.96425	15.4565	6.62467
LOC107423511	0	0	0	0	0	0	25.7473	22.4529	20.1876	14.4321	22.8184	9.88867
LOC107435293	0.0915081	0.0485373	0	0.0497184	0	0.0527791	0.0686446	0.0677317	0.0345824	10.4525	6.04709	14.7408
LOC112491276	33.5475	34.6642	17.2082	3.51728	8.35373	6.0452	1.73435	2.16763	0.931999	21.3405	14.8419	34.0514
LOC107413371	0.123348	0.100197	0.0638856	0.512369	0.339827	0.135978	0	0	0	17.0858	10.5718	25.2581
LOC107407166	0	0	0	0	0	0	2.59683	1.02492	1.5699	45.6826	28.4318	67.8027
LOC107415591	10.4866	7.99283	4.95559	116.212	154.83	134.927	43.0759	49.4605	44.9504	122.738	68.5734	168.525
LOC107432021	0.439293	0.835033	0.227522	0.0627259	0.0605131	0.0605339	0.188588	0.699151	0.317309	4.81346	6.04387	2.41524
LOC107424912	8.71341	9.88007	9.27745	4.25628	4.5502	3.91586	2.11119	2.08311	1.4693	2.1843	2.93077	1.187
LOC107431765	5.48159	5.44928	4.7961	6.90827	3.81213	7.62688	6.14249	6.28666	3.84412	1.76042	2.97682	1.35247
LOC107414014	5.8188	5.95366	7.03202	6.2664	7.30297	5.52366	1.77671	1.48631	2.17934	0.668325	0.291643	0.421293
LOC112491219	0	0	0	0	0	0	6.7563	7.32002	6.94099	5.04302	10.003	5.23808
LOC107419317	1.2311	0.891484	0.455444	0.639225	0.290718	0.387757	2.14335	1.24403	1.14331	3.19967	5.55334	2.57852
LOC107404783	22.6359	21.7296	25.73	12.7587	10.4489	13.9857	0.861627	0.802936	0.819926	0.441748	0.481924	0.195796
LOC107416435	25.1909	18.6848	15.369	16.9595	19.6049	20.5531	45.326	35.1091	41.1462	8.91539	14.9585	6.78156
LOC107416218	0	0	0	0	0	0	0.0444714	0.071275	0	5.58296	13.545	9.6519
LOC107428042	105.723	164.415	143.257	172.208	323.846	274.309	113.105	64.9024	100.816	138.094	89.7856	210.186
LOC107433347	0.628133	0.405234	0.236602	4.44745	3.1464	3.71403	2.66086	1.57528	1.89734	4.10833	7.36693	3.51629
LOC107414538	0	0	0	35.5363	35.2494	21.0781	0	0	0	9.23593	4.19158	5.50184
LOC107427129	8.17005	7.80066	9.31378	4.35437	3.62044	6.24265	2.85102	1.68174	2.09202	2.18062	3.47092	1.52107
LOC107416498	5.1867	9.18914	8.60673	23.4273	33.4624	15.2103	42.6698	48.5495	45.7939	495.593	235.738	586.747
LOC107404486	0.753883	1.52856	0.892475	1.90128	0.712102	0.712347	4.94123	4.72315	3.42284	6.41247	12.0481	6.00019
LOC107430040	2.44025	2.74878	3.25799	8.61596	6.33451	7.17361	0.427626	0.460297	0.470036	0.941735	1.46769	0.636045
LOC107410813	10.1025	16.3869	13.0061	4.49615	4.29416	3.34105	1.75885	2.75631	3.75284	1.67088	2.60406	1.12851
LOC107430807	9.21963	9.17684	9.37658	7.39827	4.7106	5.54379	4.08582	3.43861	2.72434	4.50528	6.88103	2.94922
LOC107413611	12.4711	13.5913	14.7753	14.2459	15.4612	12.8028	4.24667	6.89176	5.91158	3.9319	2.60183	1.67607
LOC107404031	0	0	0	0	0	0	0.0632619	0.0624205	0	3.28392	7.64286	7.93533
LOC107411040	2.75072	3.3628	1.8856	3.86471	4.76988	4.14721	4.61089	2.03157	1.95768	5.75379	10.328	4.94234
LOC107413650	10.6326	12.0727	7.92995	7.50822	3.98384	9.61139	9.75657	10.9806	6.14407	18.1131	12.0865	7.69049
LOC107427709	3.03958	3.5901	1.80355	8.36623	8.94324	10.4428	49.0811	29.7876	41.7154	20.5483	27.7153	11.307
LOC107409513	4.78161	7.69145	6.1418	10.1959	4.35602	6.74712	3.61068	5.59202	4.83538	17.5568	14.7246	31.0955
LOC107421373	0	0	0	0	0	0	5.16976	9.44631	6.75233	1.21481	2.89155	2.87167
LOC107407879	6.59109	3.79956	2.94517	3.62361	3.70293	5.41384	0.277944	1.18841	1.02685	0.854997	0.349784	0.631599
LOC107429290	49.4847	40.4692	40.9752	33.9902	21.0837	23.599	11.1577	12.1066	13.0351	7.01278	12.7821	6.21654
LOC107415376	1.5214	1.28532	2.67912	5.79302	4.02383	5.42286	0.508978	0.466337	0.586098	1.09039	1.00655	0.446117
LOC107414883	14.665	12.1258	15.0831	13.1769	11.8055	13.5294	25.8727	29.2806	25.9185	7.48289	3.19031	7.62444
LOC107433947	0	0	0	0	0	0	1367.86	1131.43	1219.19	33.1134	66.1484	35.1509
LOC107427848	0.589169	1.94121	1.22059	0.670976	0.324635	0.162373	0	0	0	6.09028	2.65767	3.88712
LOC107415651	0	0	0	1.22969	2.17489	1.08782	0	0	0	127.139	106.563	224.635
LOC112489819	0.607549	0.263969	0.899048	1.98288	2.00857	1.81791	4.85319	2.82407	4.45112	3.44518	5.16795	2.20567
LOC107417686	4.7604	3.95736	4.04349	10.1836	12.3806	8.92127	0.88729	1.4816	1.30664	1.57467	2.23325	0.930588
LOC107411826	24.2883	31.3331	26.5744	39.8199	49.5169	45.6515	1.91531	1.97574	2.14912	7.78315	12.3804	5.4602
LOC107412549	21.8417	19.9355	19.2417	18.1595	15.2967	17.1021	11.6093	9.57787	11.2058	3.09479	5.46339	2.59376
LOC107405459	0	0	0	0	0	0	1.17069	1.28347	2.16253	19.5065	45.5078	46.5547
LOC107410955	8.98535	8.02851	5.04816	7.64399	3.91602	4.25314	16.3766	18.1338	13.6773	13.7277	16.3043	6.5993
LOC107433861	5.50611	5.49344	6.51833	4.44724	6.26041	4.62466	0.93982	0.494571	0.820684	0.867307	1.57698	0.768831
LOC107429445	8.12882	7.65229	4.91184	8.34098	6.50524	7.89432	1.24874	1.09522	0.698999	4.08137	3.92873	1.70257
LOC107429365	4.08811	7.47488	2.72231	15.0103	14.883	13.7615	159.462	96.6663	107.623	208.096	239.535	430.479
LOC107413766	6.38355	4.6486	4.19099	4.57499	3.0715	4.85662	4.44736	3.68864	3.05232	5.05592	3.40678	7.82128
LOC107430727	0	0	0	0.360523	0.334762	0	0	0	0	5.3472	7.47787	12.0039
LOC107412839	7.33038	6.97361	6.90948	7.75663	7.77187	8.08093	1.44451	1.86764	1.7064	1.12046	2.28801	1.25641
LOC107411297	0.816789	0.828053	3.27855	1.90846	1.35016	1.23808	6.88014	6.93307	4.7936	1.8575	3.31599	1.5967
LOC107430528	0.258808	0.131189	0	1.03143	0	1.8545	9.55508	2.10528	4.20619	14.2327	29.77	16.8222
LOC107411595	48.2797	43.0738	33.9406	11.9005	12.4008	12.7243	25.417	21.0113	20.8284	8.68991	14.7056	6.79341
LOC107430972	40.5143	37.429	28.3357	12.8432	16.9189	15.8502	4.84796	2.67186	2.59637	10.681	24.6239	16.0781
LOC107416898	5.77839	7.94095	5.32052	6.53402	5.09427	5.66225	4.60271	4.08735	3.61732	5.0971	7.99346	3.51428
LOC107421520	0.460803	0.533894	0.170473	0.751969	1.26952	0.907113	2.21801	2.91026	1.7831	3.2663	5.25595	2.34852
LOC107433344	13.4949	11.4667	9.53467	8.38406	11.6049	11.308	2.15295	1.90361	1.54948	2.61256	2.07605	4.4603
LOC107430190	0.0484561	0.0491243	0	0.201279	0.213596	0.320505	11.2897	22.0048	16.2753	1.16207	0.480875	0.852521
LOC107423775	7.91052	5.17933	6.4017	5.39094	2.04316	2.81598	1.56541	1.45716	1.16064	0.442929	0.892086	0.483247
LOC107405349	5.01961	5.44387	5.1996	3.8792	2.31558	2.57375	0.669485	0.165145	1.18048	0.772287	0.315947	0.6846
LOC107413121	18.2276	15.6034	18.4477	25.1094	21.9317	24.2459	9.80031	11.1172	8.59828	9.38254	15.7733	7.27189
TRNAM-CAU_13	5.41398	0	2.80406	1.40555	5.96626	4.47624	2.9109	2.87219	2.93296	2.23859	3.66328	5.29178
LOC107427754	53.0475	55.4437	42.9785	61.1868	83.3038	71.2886	0	0	0	0.104449	0.170922	0.246905
LOC112489993	6.86632	5.7504	7.26715	6.51037	6.41529	8.06301	0.642047	1.3726	1.29383	0.493757	0.807996	1.16719
LOC107433690	3.8382	3.70584	3.09231	6.95937	7.85521	7.25346	0.174701	0.172378	0.264038	0.100764	0.164892	0.238194
LOC107423655	17.7621	20.208	16.3547	13.3216	9.78702	11.4221	4.66892	2.86181	2.77981	2.93773	3.29394	1.35032
LOC112489636	5.85499	4.62209	6.7112	6.77791	5.97627	3.49176	12.3856	13.3412	9.56762	2.61937	4.19981	1.87634
LOC107405733	2.91113	3.42987	1.22251	5.96449	7.28324	7.80616	1.12808	1.50265	1.36395	2.99299	2.69734	1.23045
LOC107410459	16.3238	17.747	9.48748	2.07101	1.05818	1.79137	2.38282	2.08989	1.814	12.7662	14.727	26.3516
LOC107430772	29.7001	30.1097	24.3284	38.3889	46.1544	37.5399	0.129182	0.124163	0.025358	0.261286	0.5701	0.34314
LOC107404441	6.42505	7.73116	5.53583	5.36268	2.84542	4.2365	5.94048	5.26683	4.46744	6.05815	9.37196	4.10842
LOC107406958	1.63612	2.23561	2.43164	0.960329	0.705527	0.70577	10.9131	5.6859	8.11842	14.5302	8.08627	19.5379
LOC107405241	5.92745	4.93062	4.80179	2.28856	3.18231	2.34567	9.96951	9.19188	7.73964	6.28436	3.0166	3.56532
LOC107424102	1382.72	1214.98	640.017	19.1865	13.5142	16.5561	1.5104	1.68138	2.61446	20.908	27.6346	45.6751
LOC107429462	3.00101	2.2818	2.33146	2.07762	1.51577	0.964915	5.37845	3.00725	3.97409	1.03405	1.46653	2.32217
LOC107425442	51.0681	46.6603	52.6944	150.472	150.2	176.193	463.135	457.605	486.142	119.336	188.839	84.1265
LOC107416433	17.8879	14.6055	10.2108	11.2744	14.3572	13.4883	26.9073	20.5764	18.9704	3.59129	5.7214	2.5603
LOC107418105	71.7186	140.137	97.8177	115.5	29.9069	93.4823	16.7959	14.3628	13.9146	5.8663	6.98697	2.86251
LOC107422059	9.85725	7.46618	8.45024	12.8249	12.6108	12.3653	3.08652	2.16389	2.29152	2.43611	1.32884	3.21158
LOC107411457	0.145685	0.221542	0	0	0	0	23.1334	22.1044	20.5727	13.4934	16.495	6.76385
LOC107404672	6.55882	9.14276	6.51092	12.487	11.4442	14.762	0.783654	0.48327	0	1.01699	0.493101	1.20202
LOC107435988	15.7575	16.8155	21.8074	30.0771	12.303	13.7138	8.50651	6.8591	6.58952	64.363	37.4105	89.1681
LOC107416002	3.09067	5.04514	3.14723	10.3358	14.2011	10.3946	0.262874	0.444648	0.151352	2.12268	2.83559	1.17764
LOC107434843	0	0	0	0	0	0	1.46535	2.53026	1.84557	21.1295	11.6793	28.1373
LOC107431190	5.94634	3.76772	3.36851	2.99104	2.25257	4.71154	2.93071	2.23452	1.7449	0.998851	2.43086	2.08873
LOC107432809	22.8741	29.5015	24.6757	20.6616	18.0479	21.6351	7.47132	8.99953	7.43017	12.3122	18.5606	8.06996
LOC107425170	7.77932	8.52953	5.47436	35.3874	35.5495	25.075	15.1242	9.80917	8.42871	9.50999	14.5325	6.36398
LOC107417450	10.1856	6.40003	8.29782	37.4616	60.7418	43.1012	5.1722	2.66428	1.6094	1.53547	3.01522	1.60743
LOC107434698	1.36891	0.231298	0.354499	13.7418	12.8227	7.67112	0	0	0	1.03771	2.47	2.34152
LOC107432501	8.36171	6.91062	6.68445	8.11701	3.30527	5.61087	5.01704	5.78608	4.00466	8.9442	12.1356	5.06368
LOC107421178	6.83815	4.36337	3.16667	12.6985	10.1954	10.3319	0.173018	0.227622	0.290548	1.16425	1.59674	0.668379
LOC107427263	2.01563	1.18891	2.39161	1.97899	3.87709	2.78762	0.472902	0.155537	0.132357	3.15188	5.5215	2.65073
LOC107428558	15.8243	16.074	18.4166	12.2764	12.4122	13.2715	2.40231	3.57748	4.10142	1.71916	2.43538	1.03114
LOC107433859	3.07019	4.43919	3.4931	5.27895	2.99512	3.60648	1.65975	2.52772	1.127	1.58164	0.771927	0.885508
LOC112490453	0	0	0	0	0	0	5.11749	5.74858	8.09138	3.54198	1.4862	2.57626
LOC107426373	0	0.0477611	0.0195203	0.538157	0.311503	0.10387	0.0675468	0.266594	0.136117	8.2594	3.57023	5.5718
LOC107417667	12.0451	10.0466	12.0043	7.85372	6.48424	6.30679	6.96406	5.11899	6.21626	3.57191	4.9261	2.07107
LOC107415351	1.8999	1.67916	1.4634	5.66597	2.57687	2.79257	3.77171	3.34251	3.23729	10.5952	14.6792	6.19004
LOC107405867	8.60531	17.448	16.5412	11.608	9.87419	8.99741	1.20836	2.44734	1.66608	1.68737	0.720326	1.64753
LOC107427463	3.93793	6.33113	5.72727	2.9741	2.67392	3.15719	2.82304	2.36345	2.64332	1.28288	2.87088	1.82732
LOC107429760	5.58873	5.22142	5.33507	7.28304	8.21177	8.69781	7.1488	7.67383	7.12383	12.2339	6.22837	15.1024
LOC107410368	0.276427	1.30778	0.859017	0	0	0	6.01105	3.71509	3.12813	3.27654	4.6552	1.98137
LOC107424841	0.895874	0.817406	0.742398	1.30246	1.8758	1.58016	7.96376	8.93513	10.4184	4.1488	2.99047	1.7513
LOC107428480	14.3961	20.8737	23.4088	9.85062	11.2528	9.47283	2.28007	1.93399	2.25705	1.98418	2.6177	1.09078
LOC107435205	61.3033	47.297	38.7546	14.511	14.2565	14.5595	3.26374	2.61453	3.25591	1.37922	1.09799	2.3351
LOC107417916	657.669	653.485	784.637	321.484	256.048	311.62	44.3718	40.5096	43.5459	44.4077	58.3807	24.327
LOC107433598	11.4238	10.8121	12.1828	9.98085	12.1246	10.0376	3.9588	3.42906	4.14104	6.76288	3.23261	3.91427
LOC107415700	9.55314	8.77693	10.0503	10.2306	10.1987	14.1514	3.21024	1.79494	2.2642	2.8391	2.96265	5.54414
LOC107410812	7.23168	5.49856	5.24369	3.00393	4.18392	4.58397	12.4423	8.56818	8.61889	7.17642	3.26212	7.77528
LOC107408615	1.60112	2.97586	3.04064	0.646605	1.86247	2.05923	3.82605	5.1594	2.89129	2.7217	2.64823	5.12964
LOC107425222	28.1508	25.2833	25.2618	18.1863	12.6081	16.374	2.62604	2.44913	2.31973	3.48574	5.79468	2.69759
LOC107410269	0.131327	0.0887588	0.136036	0.181837	0.168844	0.193031	6.52748	6.90514	6.64019	2.11776	4.34427	2.46028
LOC107424430	5.02761	4.83102	4.75503	7.03697	4.8178	5.59057	0.940231	0.556635	0.884199	1.08461	1.34102	0.55551
LOC107416422	16.104	14.7996	14.9861	22.9096	30.9485	23.6704	17.2232	12.3636	14.0437	3.30228	6.14217	3.13529
LOC112492903	0.103363	0.104788	0	0.536692	0.569535	0.683677	24.7492	16.1582	18.8892	11.283	12.8687	5.35458
LOC107405194	35.1769	45.1484	47.0286	34.1905	24.6341	26.9349	11.0561	8.45755	6.50868	5.30213	4.22101	2.20186
LOC107425559	8.73212	7.30005	6.34516	21.2657	16.6426	18.1389	4.85845	4.36746	4.29513	3.58364	6.1436	2.92993
LOC107433977	0.408335	0.29569	0.362552	0.726926	0.899978	0.578756	5.26912	4.58011	6.02536	5.30638	7.57831	3.24996
LOC107431410	0	0	0	43.8229	54.1343	47.2475	0.283617	0.139922	0.285766	95.0966	150.026	67.6069
LOC107434371	12.8357	15.9841	11.5162	8.18653	8.24199	10.0275	3.11554	2.64516	2.84714	2.34024	1.003	2.2721
LOC107406520	12.0639	15.7003	16.6233	14.9752	12.1815	14.5981	5.34997	6.42984	7.41703	3.57296	4.70788	1.97441
LOC107427569	12.5703	12.8118	11.8373	3.76953	2.29641	3.70516	2.89137	2.13968	2.1364	2.16798	4.00256	2.0368
LOC107430607	0	0	0	0	0	0	13.0826	7.53503	8.09299	7.58085	6.96851	3.19413
LOC107415767	0.532759	0.960189	0.735817	0.983555	1.69608	0.391538	16.0834	42.2907	30.9567	243.833	109.32	256.722
LOC107435670	0	0	0	6.28638	6.06461	4.00402	0.0578072	0.0778542	0	1053.28	566.096	1355.19
LOC107413467	5.11691	3.93864	5.79116	6.19933	3.13271	3.65609	3.46444	3.68647	2.94314	2.35084	2.22269	4.35307
LOC107423467	113.87	111.497	103.498	147.534	167.975	158.278	622.484	701.01	666.535	94.2468	42.6363	59.6417
LOC107426918	0.721215	0.456976	0.466922	0.374477	0.298045	0.198765	4.65325	5.35659	4.10245	2.90755	6.09997	6.96123
LOC107424531	28.1537	28.6828	27.6763	18.7056	18.2684	21.7459	1.92535	1.89974	2.17407	3.02515	5.72327	2.98717
LOC107406284	3.25859	2.26031	2.30951	0.890505	3.40199	2.64691	3.81142	4.24599	4.83135	2.41108	5.57019	3.85557
LOC107413238	10.3329	12.6776	9.30467	4.02387	4.14071	3.75381	2.31484	2.32559	3.0109	2.18479	2.27756	0.975536
LOC107428685	2.763	1.63398	1.19253	3.34748	1.01495	2.79207	16.6713	16.7753	15.6335	8.94921	16.4104	8.32695
LOC107414503	5.55228	7.28439	6.428	13.7362	11.1576	12.0615	0.117069	0.115512	0.157275	0.0450151	0.0982183	0.106411
TRNAL-AAG_11	0	0	0	0	0	0	0	0	0	1.02257	2.23113	2.41723
LOC107416289	7.89919	6.14216	7.38803	2.62815	4.39475	3.38174	0.714724	0.867961	0.886327	0.190263	0.415134	0.44976
LOC107413401	0.757091	1.53506	1.06103	0	0	0	8.77974	9.51351	8.0099	6.81331	11.6919	5.61531
LOC107421942	17.5787	20.2563	15.5701	7.52114	6.65784	8.22487	7.07065	10.5293	8.88557	3.70197	6.40275	3.09488
LOC107422604	0	0	0	0.472777	0	0.334587	34.4869	38.966	36.7213	28.6132	51.889	26.1061
LOC107418156	1.17243	1.74044	0.780729	1.34797	1.19974	1.52327	10.176	8.23393	8.74085	8.06809	14.8461	7.57153
LOC107415320	37.3854	57.4488	50.3771	42.0494	28.2137	34.9545	17.125	16.2911	13.0765	9.56728	13.24	5.65399
LOC107432974	29.9184	27.4358	18.9469	31.0691	21.5057	30.2832	2.68101	3.46301	3.53628	3.09269	5.27565	2.52554
LOC107428479	6.09866	4.63707	5.46693	3.89737	2.97265	3.62012	19.3378	30.8609	17.7054	8.147	12.3796	5.50246
LOC107425941	14.3273	14.9284	10.9476	5.00538	4.97057	4.5823	2.85307	1.68908	2.20393	13.055	21.8621	10.3301
LOC107405029	0	0	0	0.954229	0.460283	0.368353	0.179655	0.413621	0.543051	5.66462	3.54208	8.16496
LOC107422344	4.65753	6.04562	5.54597	6.10234	4.1253	5.61426	0.998554	0.646586	0.817474	0.647936	1.53154	1.14874
LOC107421775	0.208086	0	0.287397	1.22451	0.152875	0.917566	5.12163	12.5111	2.10426	3.21216	1.37669	2.30507
LOC107427162	0	0.0774523	0.0791382	0	0	0	4.27199	4.48538	5.5736	0.442254	1.03388	0.746742
LOC107407010	6.45194	6.30732	4.97269	3.50957	1.39663	2.2015	1.15633	1.4126	1.38701	2.69953	4.227	1.91441
LOC107420293	1.7057	1.93673	2.82698	1.7713	0.902255	1.80513	0.58694	0.579133	1.47847	7.617	16.4964	17.9391
LOC107414243	6.78024	7.62783	4.74151	5.73382	4.03545	4.98297	6.89105	4.9579	5.68274	3.80899	6.60736	3.21573
LOC107406146	3.69349	5.39638	4.27604	2.59463	6.82367	1.91607	3.3487	1.99786	2.04014	1.52719	0.686037	1.5927
LOC107435006	6.70809	5.39358	7.42784	3.60315	1.91182	3.69746	4.89184	3.02696	3.50872	1.62595	0.939085	0.791322
LOC107420289	26.7874	23.1827	23.2135	18.5225	7.99199	9.72333	0.936755	0.647008	0	1.35075	3.00613	3.12916
LOC107432334	19.7852	20.4747	23.1096	22.9239	24.909	23.429	7.32333	7.30899	6.70031	5.38915	8.20981	3.6726
LOC107413231	7.63114	9.07183	6.305	3.39628	3.20365	2.25334	4.68913	3.66285	4.00284	3.41829	5.81916	2.79708
LOC107434173	14.4699	8.59537	14.4032	9.5089	8.84502	10.5927	33.9562	71.487	38.0513	94.9809	42.1208	96.5719
LOC107415693	0.486207	0.0985825	0.151092	0.706871	0.482225	0.643187	5.0889	4.40216	5.3733	4.42284	6.84286	3.08901
LOC112491223	0	0	0	0	0	0	0	0	0	83.8119	115.948	49.8213
LOC107427051	56.479	27.0842	12.8372	0	0	0	0	0	0	0.252012	0.458219	0.595727
LOC107423109	0.158457	0.0971675	0.198565	1.69204	0.633737	0.739614	0	0	0	2.37783	4.32349	5.62093
LOC107426176	27.995	21.5616	30.4846	34.5676	5.28714	21.1558	7.26887	5.14299	3.07249	5.31734	8.43368	3.86757
LOC107416623	4.78085	4.96795	3.83801	1.98589	2.10741	1.97638	5.48371	1.85995	2.4173	2.66868	6.14626	4.32246
LOC112490633	10.3938	9.57925	4.56762	150.456	192.984	162.496	119.67	54.3608	321.464	807.701	376.503	496.57
LOC107413419	13.418	16.2791	13.5954	23.452	15.9988	17.8634	6.991	7.57226	5.93177	3.27431	4.6305	2.00669
LOC107421239	12.9431	16.0206	18.7078	2.10991	4.3122	2.9864	9.11689	8.14398	9.02292	6.47189	8.3504	3.5305
LOC107424853	15.6074	16.3386	19.787	6.02503	3.29034	4.03953	12.8913	11.9759	10.6118	6.62173	10.836	5.07397
LOC107433137	15.1621	16.942	15.3619	8.04505	9.51306	8.7843	6.50584	3.9925	5.43597	5.94896	10.4839	5.19237
LOC107423031	3.39111	7.98078	4.76724	6.41422	6.9402	7.87716	2.25739	5.14007	3.67418	5.00773	3.2779	2.24917
LOC107414200	0.214933	0.186769	0.0636114	0.51017	0.473716	0.710819	0.572305	0.282347	0.864963	3.30092	6.03883	3.0912
LOC107413532	7.04634	3.57176	7.47279	8.01425	6.10118	11.4668	2.28516	0.949378	1.57538	6.10456	3.32988	7.87119
LOC107416431	7.13372	5.00436	4.05764	7.47424	9.05468	6.00342	67.5558	51.8346	52.8854	17.7507	31.145	15.3773
LOC107431670	7.94705	7.00578	7.6504	3.36387	5.66396	5.33262	0.619252	0.885973	0.842326	0.392887	0.818274	0.928742
LOC107419902	10.4131	10.339	10.0081	4.96087	3.48991	3.66863	4.54055	4.13846	5.50546	3.10715	3.97084	1.67885
LOC107412591	0.846015	0.381192	0.584234	26.9911	55.5764	35.2848	0.0673883	0.0664921	0.067899	0.893965	2.12015	1.69978
LOC107420916	4.01268	2.99749	3.2815	0.767609	0.232738	0.465635	16.9191	27.338	13.4243	4.58456	4.23939	1.96105
LOC107429605	0.923122	1.0027	1.36603	0.753207	1.30794	0.0726885	3.73429	2.65852	2.85766	46.0215	22.5456	53.4281
LOC107420087	2.64483	3.8471	0.476465	24.0025	16.3473	21.5503	0.577056	0.406701	0.498368	9.22422	16.2878	8.09259
LOC107418783	8.09542	7.4882	6.18216	19.1454	23.8334	24.2976	0.211806	0.125393	0.426823	0.781855	1.59931	0.92411
LOC107416663	6.77105	7.48846	8.38017	5.35731	5.78205	5.36397	0.399252	0.60128	0.317587	0.339359	0.290889	0.143251
LOC107433982	32.8056	35.4164	35.3853	37.5846	34.979	30.7238	25.4603	26.7645	19.2225	16.0854	31.2552	17.0257
LOC107417353	39.3442	45.9637	48.206	62.135	47.4412	58.2706	11.0946	15.2642	10.7851	11.5364	10.3241	4.90022
LOC107420923	2.12021	0.945758	2.45978	1.58526	0.841137	2.43079	2.24952	2.8195	2.14405	4.76909	6.9626	3.06708
LOC107404513	15.0703	14.7325	15.3066	6.2498	4.31366	5.12424	1.64861	1.03831	1.13097	1.8613	3.84045	2.24778
LOC107427177	62.7481	80.2818	47.4733	19.136	9.01563	11.6455	17.5377	13.484	13.4251	20.8219	29.4515	12.8098
LOC107416833	12.4522	11.2517	10.7255	8.43332	8.50192	7.83341	0.29109	0.430828	0.782124	0.167894	0.183164	0.330736
LOC107425588	1.24075	1.25786	0.664781	3.15454	1.65022	1.32063	0.0547014	0.0605274	0	2.26441	4.9793	5.22735
LOC107408659	21.9038	25.498	22.5573	37.0948	31.576	28.9898	6.07101	5.26964	5.6571	10.7945	15.2803	6.6593
LOC107415394	4.30675	5.8095	3.68693	4.4724	5.53056	4.70848	0.204129	0.125884	0.334223	0.647552	1.50923	1.39158
LOC107420143	1.11805	1.51129	1.06163	12.4329	7.18726	8.73039	34.8325	54.1405	42.2974	5.54754	10.2969	5.373
LOC107414666	0.451674	0.80133	1.40361	0	0	0	3.96653	5.11187	5.05691	3.45505	4.17677	1.76591
LOC107413500	7.83334	7.77707	9.23343	5.32958	5.35805	4.58569	2.71098	2.17815	2.53642	1.51896	2.9243	1.58411
LOC107423052	302.671	316.161	368.255	195.829	215.013	213.906	41.3174	32.246	41.2249	28.538	35.0022	14.8194
LOC107415125	25.6779	23.7992	28.4133	22.0393	26.2012	26.3757	3.44479	3.15113	2.96472	2.15245	4.42547	2.593
LOC112493431	5.12108	4.58802	7.27855	1.4841	2.23114	3.80737	1.45141	1.26363	1.46241	0.492436	0.214889	0.34922
LOC107418281	0.073484	0	0.076119	0.228931	0.56686	0.810079	0.105359	0.103958	0.371552	5.34765	9.21508	12.4258
LOC107423830	0.204684	0.207507	0.141349	0.354261	0.526315	0.451283	2.24994	1.97871	1.72488	10.2124	15.8809	7.26898
LOC107428961	0.122556	0.279553	0.0952128	1.01816	0.371408	1.08083	0.900549	0.758537	0.42049	7.17047	6.96572	13.2966
LOC107427379	5.61693	5.21487	6.67578	3.25418	4.43067	3.91076	3.34851	3.93132	2.64786	4.59611	2.88045	2.13827
LOC107431089	109.681	107.564	103.454	35.0173	50.2569	42.1451	129.542	118.957	120.336	2.78264	5.5547	3.14897
LOC107434334	0.281082	0.569916	0.194107	0.875677	0.309754	0.516435	7.05261	5.6996	5.54949	3.56415	7.69208	4.85368
LOC107410577	2.63815	2.09044	1.53913	7.96693	8.28738	9.49365	0.239124	0.664931	0.284742	1.42936	2.65365	1.39304
LOC107416795	23.7119	30.9072	32.0131	11.5085	11.0606	12.4936	1.82878	2.10028	1.96347	0.622505	0.301832	0.367883
LOC107425010	0	0	0	0.388515	0.176696	0.117838	0.344835	0.189027	0.386054	4.59663	3.51993	7.47033
LOC107411994	1.03612	1.05041	1.31178	0.197764	0.126869	0	3.05366	5.29319	2.16208	7.14033	7.47814	3.26326
LOC107416174	45.9113	50.8961	23.0699	4.90983	3.97627	4.93776	4.01379	1.71618	2.06704	15.5366	9.65346	22.0118
LOC107415285	13.9954	17.3413	13.1061	15.8549	12.7746	14.1037	19.1034	15.1494	16.5422	9.52783	13.6466	6.01067
LOC107421328	3.63171	3.39113	3.26694	4.66461	5.6522	5.65414	0.137027	0.180273	0.276131	0.684963	1.03467	0.46707
LOC107418066	36.1422	39.5942	13.7029	0.163539	0.0867735	0.347213	0.790277	0.556976	0.170628	3.45116	8.09838	6.46495
LOC107416547	0	0	0	0	0	0	2.38387	3.52825	4.0833	309.422	192.242	438.07
LOC107424162	12.5471	17.7529	15.9355	14.0494	9.9194	13.8318	2.11183	2.12233	1.89141	0.947377	2.06708	1.33303
LOC107415318	4.15506	4.43406	5.54995	2.55485	3.25344	2.71213	1.84209	1.00548	2.4879	0.723387	0.986472	0.427502
LOC107432298	0.287537	0.291502	0.198565	1.79158	0.316868	0.633955	2.19873	1.9661	1.03847	12.6818	17.2939	7.49457
LOC107410230	9.10534	11.1216	10	9.56947	12.0894	14.0285	1.96611	3.25913	2.45645	0.725764	0.989713	0.428906
LOC107429673	0	0	0	0.458602	0.0973332	0.0973667	0.355838	0.312378	0.574178	18.9175	42.7102	42.1289
LOC107430752	19.276	17.6543	19.1164	25.6473	17.9232	20.4649	3.57245	3.83482	3.28308	9.51003	14.8708	6.85125
LOC107415861	3.62648	2.67141	2.78361	1.73397	1.63882	2.78983	5.92897	6.3853	5.63469	1.61815	2.84805	1.42805
LOC107413447	9.77537	10.618	6.5095	6.687	7.86567	7.6118	6.22917	4.33535	5.37975	4.42689	3.9196	1.89578
LOC107420140	30.9337	42.086	42.8352	14.556	13.8488	17.9977	3.46499	3.34293	4.30587	4.44117	4.69973	2.04719
LOC107425881	254.82	251.825	244.448	255.731	219.808	243.005	11.4556	10.8996	10.718	8.14119	8.10931	3.62585
LOC107420081	5.65181	7.97814	4.29822	6.09207	5.43995	5.52069	3.48754	1.72058	1.65363	1.41991	2.71083	1.46847
LOC107423238	0.991671	0.201069	1.12995	6.48781	2.95064	2.07709	0.710914	0.561167	0.358151	1.64015	0.715729	1.55086
LOC107415391	0.571742	0.737706	0.376882	7.01683	8.64907	6.30281	0.149045	0.110297	0.0750871	3.35266	5.76771	2.84498
LOC107422338	26.7923	29.4839	22.6482	17.155	16.6749	18.058	11.146	9.03389	9.47573	7.06017	11.209	5.22393
LOC107421098	3.97015	3.4626	2.87271	2.09174	3.41004	2.76759	0.962665	1.40414	0.548239	2.55895	3.68712	5.62107
LOC107412595	0	0.0715574	0.073115	6.37699	5.36711	3.26806	1.61922	0.649059	0.407873	48.5643	111.63	81.6161
LOC107420091	23.5735	29.0281	35.2584	30.8092	28.5127	30.0437	18.6307	16.5121	16.1139	5.51551	4.77221	2.36034
LOC107435164	1.77862	1.91585	5.18175	1.61615	0.367511	0.612729	1.27507	1.9658	0.883253	0.643501	1.10318	0.543273
LOC107420279	3.57291	2.85025	4.73246	5.35261	4.45376	4.58443	21.6247	34.595	29.277	4.84373	2.21939	3.14876
LOC107410202	1.75205	1.3815	1.9157	1.92051	1.28718	2.78985	7.46632	10.6719	8.50721	3.78319	3.86383	1.7125
LOC107412325	41.3251	52.2057	53.6976	29.5455	21.328	21.3353	3.32247	4.09785	3.13067	66.1842	31.6302	73.3185
LOC107406155	2.93822	4.11767	3.13309	6.91013	8.28533	6.19232	1.42489	0.91692	1.18601	1.07197	1.0915	2.02722
LOC107413873	3.42251	5.30661	2.60679	6.27202	6.32304	7.54587	0.360815	0.712033	0.43626	0.41622	0.908149	0.590339
LOC107408749	11.7056	13.1112	12.9077	10.2933	10.7151	9.57405	3.78975	4.00645	4.97765	0.780658	1.70331	1.10723
LOC107431891	6.78034	5.72821	5.60645	6.42348	9.11059	7.08117	0	0.0841417	0.0757766	1.27881	2.8439	1.91843
LOC107435541	271.059	170.654	115.278	16.2441	14.8368	15.3567	18.5782	4.62407	5.17162	65.9662	73.2295	129.998
LOC107410795	1.62322	2.07225	1.68143	2.74699	1.59005	2.51844	5.43042	7.65457	5.29788	5.26996	2.87462	6.69889
LOC107409937	0	0	0	0	0	0	7.56344	7.06483	5.28373	3.95526	2.41131	5.49988
LOC107423777	105.088	102.767	123.99	37.9745	31.8534	41.0532	81.6008	64.4758	75.6158	46.6949	45.4836	20.6746
LOC107412840	28.7103	36.0273	41.4613	12.5279	21.8484	15.2579	1.60901	1.38916	1.14836	2.62945	5.99031	4.29617
LOC107420983	2.37079	1.92873	1.48561	10.1823	8.87006	9.26031	3.50409	3.18834	3.89005	5.95431	10.4567	5.26394
LOC107425651	0.621052	0.744093	0.526354	0.820831	1.18215	0.74688	0.769021	0.239619	0.0815631	10.5519	4.73707	7.17403
LOC107406596	17.5917	18.4345	15.8133	19.454	19.0134	18.8568	6.48752	4.99536	5.40651	3.4446	4.65443	2.02533
LOC107418234	0	0.621311	0.453454	0.818268	0.385929	0.289547	1.90407	1.42438	0.695639	44.8892	41.784	80.954
LOC107417362	6.75089	8.64832	4.57721	1.52957	0.879219	1.2178	11.2631	6.5117	7.22578	24.6656	32.778	14.2168
LOC107409901	61.9091	64.282	37.0886	22.9316	10.5161	16.6925	6.61486	3.96076	3.30401	4.36966	5.40742	9.01894
LOC107411055	6.24657	6.44097	5.97282	4.37999	3.82432	3.17822	2.98538	2.87015	3.43221	1.45699	2.98634	1.77427
LOC107414097	6.79957	7.65927	6.26079	23.4249	8.74205	16.5978	1.08322	1.33602	1.09143	9.01466	9.63979	4.21974
LOC107403557	40.7572	21.8318	32.188	2.85167	0.955635	1.7526	2.48666	3.27145	1.14836	2.27089	1.69508	0.988867
LOC107435820	6.846	5.94893	9.17721	8.84183	9.50969	8.56167	0.701114	0.529015	0.789536	0.951497	0.467115	0.562308
LOC107424591	12.2942	15.4271	13.492	19.9094	15.3484	14.2164	7.42676	9.12197	7.76249	3.306	3.68424	1.59662
LOC107425674	598.877	578.462	587.962	489.202	448.795	412.336	101.565	114.255	94.8375	61.048	89.7756	40.4526
LOC107427989	91.6624	97.0676	88.8562	66.1734	43.214	48.0921	3.98251	5.43201	3.77665	2.56726	5.7489	3.99257
LOC107430817	0.647284	0.725286	0.458759	2.97174	0.225257	1.42712	6.15448	6.14492	5.06917	4.28225	5.47083	2.3642
LOC107412339	0	0	0	0	0	0	9.2613	13.976	8.56301	67.2426	56.2184	114.09
LOC112489086	0.839319	0.737441	0.753493	3.19587	2.83647	1.97388	8.82486	5.06618	4.85004	17.2134	27.815	13.2354
LOC107420469	1277.59	1326.54	1581.85	141.114	205.002	198.18	160.979	158.038	161.64	98.4873	134.521	59.0181
LOC107424789	8.94516	12.641	11.1378	9.10155	8.9615	8.61596	2.75291	4.72955	3.55695	4.14699	3.34217	6.88862
LOC107405319	2.94765	1.92995	1.78112	0.829027	0.812085	0.947758	0.836446	0.390942	0.576642	10.563	7.14687	15.7261
LOC107417606	15.8275	16.5131	15.1534	21.5107	18.4919	21.8185	47.1925	45.1953	48.0386	16.1132	26.257	12.5864
LOC107419309	17.5711	17.85	22.2749	9.40445	5.96411	8.90947	4.13846	5.48709	5.31652	5.28117	8.56084	4.09083
LOC107412645	80.0646	79.2717	104.719	87.5395	90.4414	93.5669	18.6213	23.8889	23.7507	17.0593	38.749	28.2197
LOC107430565	4.77657	8.92826	8.04025	3.4102	3.61888	3.29102	1.3911	2.11169	1.7251	1.48127	2.42399	3.35566
LOC107434366	5.61706	5.3987	4.83613	6.74215	6.35083	4.5034	0.26148	0.464403	0.368846	0.482609	0.460689	0.213906
LOC107425397	31.2363	33.3485	28.5385	67.4588	50.1616	60.8444	39.1709	38.4544	43.6608	9.37242	13.4668	6.03418
LOC107405159	4.81141	3.84725	4.00119	5.34833	6.12369	5.30405	3.25491	1.82151	2.0069	1.23289	1.77298	0.794841
LOC107423442	0.227246	0.11519	0	0.353979	0.250427	0.187885	0.366546	0.241114	0.41036	5.63774	5.07415	9.93972
LOC112488771	0.0848084	0.171956	0.0878494	0.0880703	0.186919	0.327221	0.0303989	0.0599893	0.0336922	7.5043	5.77667	12.1025
LOC107429629	5.05786	5.14962	4.96939	6.46969	6.2197	5.62359	8.85468	9.30505	11.3365	5.25976	7.69653	3.47968
LOC107424386	12.2123	9.4241	16.8983	177.169	37.1602	86.0002	3.85472	4.38364	5.20052	5.72786	9.29097	4.45395
LOC107416491	4.15072	4.4519	3.36487	1.49926	1.98875	1.59155	2.41497	3.99979	2.08566	13.929	8.46624	19.168
LOC107433649	3.4638	2.62547	2.48142	4.70638	5.2441	4.9961	3.52746	3.34315	2.71241	2.97152	3.97191	1.74027
LOC107435548	11.8217	29.1597	10.9439	1.78829	1.69257	2.10361	14.3805	11.1934	11.2957	19.0519	17.4675	33.8912
LOC107425040	43.898	58.7214	56.3047	45.3338	81.118	58.2677	1.19138	1.86365	0.849068	2.3464	2.92548	1.2678
LOC107416618	0.0342803	0.0423613	0	0.433921	0.828855	0.41457	0	0	0	5.56332	5.50383	10.2921
LOC107431076	35.4694	36.3866	39.2781	32.5363	27.6405	36.215	3.32979	2.09077	2.31801	3.00303	6.32373	3.96214
LOC107425530	8.94722	10.6082	9.65721	6.24239	6.56305	6.51929	4.25946	3.81894	3.71884	2.35895	4.40631	2.38012
LOC107432696	6.48319	4.56058	2.87814	4.12197	4.2284	2.62543	1.80217	1.96538	2.58039	7.44028	7.04265	13.4496
LOC107435238	4.34338	4.33109	4.99083	5.57026	5.64957	4.47411	1.48028	1.56133	1.71437	1.13839	1.39181	0.603162
LOC107429498	10.1125	11.6232	8.60693	6.42126	3.62004	4.33135	3.37078	3.91824	4.2803	3.40899	4.06769	1.76279
LOC107426370	8.90424	12.8309	9.19452	6.60064	5.86285	5.27838	1.52557	1.34683	1.09217	2.0377	2.24828	0.985273
LOC107409074	0	0	0	0	0	0	7.50903	10.7411	10.073	2.25521	1.28608	1.15103
LOC107414276	4.68031	4.10201	3.15911	2.0382	2.66206	1.33149	4.37264	2.34947	1.8103	5.41864	8.85356	4.27953
LOC107418793	5.97874	5.16102	5.64126	15.1836	16.3737	18.2718	4.58312	4.56404	5.25923	13.0703	19.3859	8.85247
LOC107413450	20.2534	15.0165	13.1514	12.9752	13.8803	10.4415	3.10613	1.78187	2.18349	2.16652	2.909	1.28035
LOC107410505	49.0016	25.4943	12.5532	2.03943	1.79473	3.16826	6.83341	2.20233	2.28353	13.7848	21.2182	30.5726
LOC107416074	9.55713	7.60581	9.40483	7.93977	5.10804	7.0589	3.2544	4.86737	2.9339	7.38969	13.6231	7.28629
LOC107406993	1.98615	3.64355	2.25331	23.2772	21.9918	13.9712	6.9158	2.14081	1.84453	21.8997	17.5773	9.5217
LOC107415741	5.69893	4.9109	3.91092	0.813742	0.863538	0.785304	0.204274	0.100779	0.205822	0.294551	0.449876	0.208886
LOC107411675	10.9919	14.2175	12.1713	12.1035	6.47427	8.04339	0.339651	1.47459	0.616006	0.783612	1.19683	0.555712
LOC107429556	5.7044	4.70715	7.83279	1.92868	1.31574	2.63238	12.3633	14.6387	10.828	4.93676	7.54004	3.50098
LOC107422246	3.64349	6.48288	3.15795	3.47475	2.5402	3.19684	0	0	0	0.307453	0.469581	0.218035
LOC107426257	97.5271	100.029	110.961	100.592	77.4174	90.692	29.5071	30.0317	37.0815	17.8177	27.4381	12.8106
LOC107420017	0	0	0	0	0	0	5.09291	2.16996	3.49875	9.43552	11.6046	5.05008
LOC107432065	4.88792	4.38016	3.97822	7.84048	6.25223	6.49493	8.85405	6.60624	6.08404	8.55346	13.9774	6.78247
LOC107418562	0	0	0	0.201189	0.227579	0	0	0	0	200.836	214.63	384.527
LOC107411927	30.5913	31.5269	29.302	39.1835	41.9875	33.9774	79.4977	88.8036	85.3249	21.0689	31.5058	14.5001
LOC107421644	0.43079	0.218366	0.223119	0	0	0	9.72805	12.3411	9.17944	13.5374	11.2708	5.89493
LOC107419274	5.61638	3.95405	3.3937	7.61451	5.32967	4.2996	21.0262	25.0504	21.0729	11.9984	16.4676	7.31947
LOC107422007	4.62106	3.43188	3.11696	2.0088	2.13172	2.60633	11.8643	11.0224	11.9154	7.46517	8.38649	3.67642
LOC107429530	20.1393	17.5428	21.5703	30.4063	21.6011	26.8895	10.3376	10.857	11.2986	4.8104	6.4827	2.8667
LOC107411722	8.46195	8.8906	7.17167	12.4621	12.8857	14.2469	26.8018	28.8395	30.0054	18.4486	22.0697	9.62437
LOC107433296	15.6297	15.9455	17.7784	8.21815	7.52191	8.12428	5.95693	5.52784	6.32361	2.45416	4.10528	2.03047
LOC112490332	0	0	0	0	0	0	13.9318	17.9762	16.5569	4.12079	6.74335	9.25403
LOC107419904	0.0300777	0.02197	0	0.530987	0.828647	0.994719	13.002	11.7441	14.9038	8.15841	6.05119	3.61605
LOC107421687	0	0	0	0	0	0	0.688515	0.291153	0.0991047	15.6579	26.2418	13.0083
LOC107427928	10.1714	13.8298	14.5027	9.19571	1.71432	4.48515	4.54662	5.58653	5.18612	4.25519	7.23319	3.62585
LOC107412223	6.9617	13.3186	5.23403	10.9608	16.7049	7.42694	9.41801	3.01816	3.16313	13.2784	18.0316	8.01182
LOC107424659	0	0.0522231	0.0705304	0.848492	0.450207	0.600483	15.0341	18.35	19.4268	8.38976	13.7599	6.72174
LOC107420448	3.64977	5.04262	4.0483	2.85099	4.55598	3.80983	4.74668	1.69065	2.30967	2.11009	3.14704	1.45221
LOC107420362	38.1009	41.9196	41.0795	36.8255	33.3365	40.7337	8.15053	6.41456	5.3771	2.8542	5.00648	2.57974
LOC107417965	3.41814	4.3316	3.54071	2.44036	2.55045	2.59058	7.5044	8.38683	8.87292	3.85725	4.14381	1.8445
LOC107414892	16.027	14.2421	13.1174	11.5476	12.9084	13.4364	3.57451	3.13509	1.9723	3.69796	6.03358	2.93964
LOC107428182	27.6609	23.1822	22.0433	13.2879	18.0919	14.4481	75.7831	97.3419	106.427	182.911	113.573	253.577
LOC107422959	117.789	156.298	124.28	61.6816	68.5204	50.2177	19.594	12.8052	9.91398	9.24658	21.1358	17.6367
LOC107427716	11.4643	12.6222	10.9816	11.5852	14.264	13.6573	5.87674	4.14184	4.45209	6.26943	7.28447	3.19298
LOC107415904	2.98379	1.06282	2.75665	3.01481	2.84382	2.5781	6.07024	5.81838	3.961	10.2701	20.2257	11.7446
LOC107428258	9.96623	14.4006	12.1826	4.36188	3.156	3.66222	6.43291	9.61557	4.79919	4.98925	6.78654	3.02315
LOC107434568	895.233	1045.06	1184.73	719.908	638.209	685.409	325.37	341.279	370.372	150.73	202.789	90.104
LOC107410779	69.4324	62.9049	63.0381	75.8978	29.9157	44.7246	19.5679	34.6587	9.15778	110.026	106.038	49.6414
LOC107423096	130.169	115.582	131.905	72.2277	51.6181	64.3602	17.1898	17.1192	11.4571	10.3458	10.279	4.73112
LOC107409861	67.662	65.7094	76.0466	19.8292	25.3557	23.0764	19.5979	25.2517	21.6739	8.23864	9.79043	4.28919
LOC107435303	46.0895	40.3789	45.8182	26.1456	31.0053	32.9876	2.21916	2.33563	1.98754	1.82039	2.29626	1.00856
LOC112489938	7.84518	4.90358	4.24655	3.00149	12.4157	14.9234	5.62409	5.61188	4.21808	2.26825	1.09093	2.45033
LOC107412088	0.133308	0.180195	0.184117	2.53798	4.74998	2.59624	1.36979	1.00582	0.706132	43.6555	37.6437	74.5309
LOC107427443	29.4092	29.19	42.0017	11.4755	13.5362	11.5024	6.97508	5.79235	5.40611	4.07768	8.73819	5.76629
LOC107413849	11.6177	12.349	13.6389	4.05807	1.97862	2.60025	11.13	10.5835	7.75594	3.93032	5.71703	2.6152
LOC112488868	0.206726	0.838308	1.71311	2.46878	0.341721	1.25341	6.96534	7.75007	7.24211	3.50458	4.75583	2.12163
LOC107429152	25.2301	26.3985	23.7679	24.2231	21.5086	26.4489	3.61742	4.57948	4.19499	3.54301	6.44208	3.44318
LOC107407619	22.8857	15.968	18.1284	15.0984	11.5717	11.5756	0.579051	2.09495	1.26412	8.57223	8.9875	16.1847
LOC107404040	25.2792	21.369	20.9943	27.9353	28.1016	28.68	43.0074	50.6723	48.1245	150.784	69.0838	149.764
LOC107403599	8.16765	7.66518	7.73533	7.22164	9.20656	9.36408	0.535339	0.924383	1.04508	0.887716	0.757919	1.50542
LOC107430378	574.63	485.038	342.426	43.8153	21.0087	29.4437	58.7599	34.9787	44.037	211.511	127.815	286.316
LOC107423445	6.00952	4.95008	4.27969	4.68049	4.27706	4.14052	4.93641	5.49067	5.96858	3.31311	4.40509	1.95796
LOC107427734	6.86019	5.04223	7.10618	9.97366	6.04799	8.12978	5.77861	4.73124	3.96419	4.53851	6.03437	2.68213
LOC107414423	32.2734	35.8377	29.0907	19.6465	14.7168	20.2786	13.6565	14.401	15.415	3.46469	3.72074	1.66362
LOC112491645	0	0	0	0	0	0	3.30908	2.7369	2.30449	3.90141	5.38919	2.42174
LOC107415488	0.341373	0.830593	0.495059	0.354502	0.225717	0.376325	4.84555	5.02258	6.65765	2.65365	4.00372	1.86853
LOC107434240	0.436316	0.0491481	0.251089	1.81239	1.22877	1.9774	6.84659	6.10398	5.67286	4.61045	6.16693	2.74834
LOC107421113	131.158	148.213	129.29	164.994	149.272	150.452	88.8177	97.6955	104.049	21.828	28.2435	12.4997
LOC107404363	2.53299	2.35393	4.26371	0.876805	1.27938	0.46539	8.85234	10.0784	8.38578	22.6925	13.2351	29.8129
LOC107412862	43.2099	33.2094	49.6148	33.4581	37.2274	25.7177	22.9041	13.4911	17.6683	16.5299	20.415	33.5454
LOC112491236	0	0	0	0	0	0	2.93531	4.90139	6.59763	3.12558	7.10384	5.84924
LOC107431517	14.5139	13.1896	12.7317	18.263	14.1932	15.2792	8.24883	7.30671	7.13075	6.9744	11.7965	5.94289
LOC107406678	0.717984	0.363943	0	0	0	0	0.514712	0.0846444	0.518612	6.13539	6.47748	2.92407
LOC107405271	6.25992	5.64111	3.12211	0	0	0	0.110806	0.0546661	0.0558229	1.34212	2.85864	1.88846
LOC107433167	2.80462	3.73041	3.71864	3.91439	3.56051	3.90802	6.4339	7.57038	8.52469	2.59765	4.21036	2.06147
LOC107420394	13.9005	14.3207	16.5004	8.97319	7.28663	8.15886	1.21197	1.00983	1.35683	0.932046	1.79637	1.02818
LOC107425594	5.32287	4.04721	5.88132	9.6733	7.33232	8.99741	1.39916	1.06679	0.897121	1.24719	2.08094	1.04054
LOC107411437	23.5503	24.2526	28.2517	27.7105	25.9527	27.0562	3.89263	3.66527	4.54967	2.9508	4.2829	1.9713
LOC107431856	25.2352	31.3158	30.907	36.6069	40.7695	27.1227	8.4524	5.70183	5.60522	28.1565	50.4447	26.7823
LOC107430223	4.70162	4.9109	3.83713	8.06344	4.6317	5.88978	5.82181	5.59321	5.86593	1.94404	2.95633	1.39257
LOC107407216	5.74243	5.74426	5.9681	4.04157	3.99455	4.03799	2.61224	2.51002	2.67337	1.625	2.32356	1.06289
LOC112489489	0	0	0	1.56212	0.414427	1.24371	0.718921	1.33005	1.72038	8.39681	3.73205	7.47406
LOC107426780	38.9691	44.6478	46.6565	29.4501	23.5312	23.3921	8.51486	7.31601	8.2902	5.29745	8.12706	3.84808
LOC107433000	6.35398	7.37394	7.31794	3.73328	4.146	5.25341	1.04886	0.827932	0.573699	0.656815	0.905117	0.408589
LOC107427312	10.8112	13.2279	10.1691	8.77512	3.56051	5.89056	3.4743	2.9007	1.97472	55.1843	26.3459	35.4667
LOC107425119	7.94448	7.54803	4.91176	2.54844	3.80448	3.85164	0.447273	0.823806	0.57084	3.19891	2.36409	4.95994
LOC107420417	4.72688	2.33128	3.97003	1.32667	0.563142	0.985838	18.5001	24.6701	17.9021	47.5415	24.4343	55.1924
LOC112490698	2.01392	2.85837	2.78151	2.92792	2.81118	3.10816	12.4162	18.614	20.3656	8.99337	15.262	7.74259
LOC107424768	0.351082	0.457616	0.155859	4.37502	4.25585	0.608188	26.9663	53.9249	34.8509	127.954	64.7503	145.891
LOC107419853	9.30977	5.4714	6.19613	10.0882	12.4898	15.2705	2.7083	4.29474	3.83335	1.93401	3.28659	1.67046
LOC107412670	0	0	0	0	0	0	0.454445	1.5694	1.48814	377.05	260.359	559.04
LOC107412275	0.304302	0.132214	0.270183	1.4446	1.24556	1.34183	83.0525	96.5541	116.621	8.1246	4.03957	4.92889
LOC107416860	1.53893	2.47024	1.59411	5.46024	3.39183	4.524	11.0324	9.16207	8.70751	27.786	16.4292	36.7274
LOC107418340	0.0542278	0.0549756	0.0561723	0.281567	0.358557	0.17934	2.25475	0.498655	0.900903	49.1496	66.2907	102.827
LOC107429675	2.869	2.77872	3.23722	1.25026	0.733957	0.621254	4.79294	5.54457	4.4222	6.48218	9.49829	4.40666
LOC107425433	15.0384	15.9859	12.2504	8.64231	7.72309	7.24289	2.19803	5.06052	2.95292	3.25999	4.87369	2.28333
LOC107414693	24.6148	34.1636	31.6289	16.4933	14.5316	18.9945	2.94099	3.15061	2.83628	0.872382	1.63908	0.916539
LOC107428577	3.82901	4.80119	5.7407	4.60411	1.44355	1.77728	0.866828	0.99785	0.727831	1.33324	1.09088	0.590933
LOC107419092	1.70514	1.27771	2.84142	0.461929	0.816994	0.735547	10.3638	7.97098	7.22929	7.9088	4.61502	4.05794
LOC107426974	6.69802	9.71184	4.92128	7.44091	4.72058	3.34847	2.56836	2.20365	2.02525	3.02714	5.26988	2.74053
LOC107430789	15.498	12.0769	15.0953	33.8696	35.1775	31.3647	3.39941	5.64488	3.42518	20.8504	10.3299	23.0614
LOC107429332	0.253246	0.770215	1.18047	3.15583	2.37217	0.837526	0.0907741	0.179134	0	2.30368	4.79792	5.07435
LOC107406224	6.2884	8.77734	6.41948	6.43562	7.13074	6.63086	7.57877	6.18867	5.99047	1.95953	3.28884	4.36487
LOC107419914	3.393	2.38139	3.71743	3.72678	5.39296	5.25095	0.14033	0.230773	0.329919	5.55783	3.47315	7.65325
LOC107426873	0.672636	0.811801	0.497682	4.29083	5.01227	3.46036	0.436279	0.226566	0.231361	1.24493	1.9072	0.907911
LOC107416548	45.5446	43.5743	47.1777	49.3438	35.09	45.8609	17.7386	22.2444	19.0835	12.31	20.2778	10.1174
LOC107428613	92.1304	90.0262	90.1095	138.783	114.8	116.782	32.6023	40.4792	41.6186	11.5781	18.3283	8.89981
LOC107429695	46.923	45.3689	44.2323	27.3076	24.459	25.5313	6.51438	6.11488	6.36044	4.52211	6.42066	2.94755
LOC107413454	4.17557	6.23833	3.64235	3.42329	1.93748	2.60439	14.258	15.9338	17.3028	1.86283	2.67662	1.23513
LOC107405506	0.181447	0.137962	0.422895	0.471064	0.849814	0.250031	7.83711	8.63131	10.1573	2.40081	1.5142	3.32534
LOC107422172	6.16741	7.37791	7.58109	3.97086	6.43406	4.62324	6.45513	3.78085	3.23718	16.6608	28.3769	14.548
LOC107416474	2.95351	3.08231	2.87945	4.42024	1.05302	2.68134	5.97833	5.89882	6.27463	7.11184	6.66147	3.22647
LOC107413493	0	0	0	0	0	0	0	0	0	6.03791	4.39137	2.7448
LOC107427435	0.097336	0.542731	0.403305	0.758097	0.429061	0.482859	5.61718	5.12937	6.11675	1.2879	2.81006	1.99792
LOC107433066	3.602	4.77073	5.71709	3.25788	0.896323	2.62585	3.082	3.1232	2.60179	1.92176	3.8786	2.38498
LOC107410017	6.26604	6.2532	3.95528	9.45554	6.90523	7.12347	3.43921	3.809	2.89951	2.5909	3.0032	1.33976
LOC107413950	1.18243	0.916681	1.44097	0	0	0	1.44602	1.42679	1.00481	6.5572	3.63953	3.5352
LOC107415577	10.5308	8.68164	10.1892	11.2363	7.71547	7.27162	2.90362	3.80636	2.59126	3.54088	4.43713	1.97945
LOC107427123	18.6075	27.4422	26.2152	10.576	8.64948	11.4381	4.61116	5.87686	7.71585	2.69127	4.04137	1.90856
LOC107406042	25.7401	30.178	32.2254	20.0021	16.2734	18.531	40.462	36.0842	44.6052	4.68199	5.63439	2.5102
LOC107425412	0	0	0	0	0	0	24.1517	34.1355	18.8539	18.8245	17.9353	8.60315
LOC107433997	6.01882	5.23014	5.5847	5.11609	5.04502	6.32766	1.29944	1.4301	1.67857	1.32601	1.29985	0.613281
LOC107435171	11.6571	11.0403	13.3461	7.08804	6.4231	5.66441	5.82775	6.34697	6.20429	4.12236	8.57944	5.54705
LOC107425493	4.93495	2.8186	4.10393	3.75335	1.60853	3.06492	6.378	9.24309	7.22962	8.10459	11.2873	5.16325
LOC107433650	14.617	18.6875	16.9312	8.78597	12.4183	13.9704	11.5885	8.07283	5.74715	4.13841	8.99711	6.36934
LOC107420951	65.9435	78.4153	68.8855	80.8133	96.2009	98.55	3.59626	5.45913	4.92426	0.673685	1.43123	0.963892
LOC107404882	15.4474	15.913	8.5168	11.9018	8.51157	6.31721	13.2173	14.8039	12.2377	7.82949	16.6336	11.2022
LOC107410430	30.8157	29.7575	26.0165	27.9177	25.4946	26.881	7.51673	6.81307	8.14613	5.52017	6.98468	3.1282
LOC107412400	33.0587	33.8076	30.9514	51.4953	54.5192	41.7317	37.807	23.1184	23.211	14.0994	23.9589	12.3149
LOC107431267	5.55232	6.72829	3.72943	3.60367	1.33847	3.06041	0.684127	0.951177	0.720644	3.40781	6.69195	3.98545
LOC107423930	89.9711	106.566	121.46	38.2644	20.432	29.3461	8.92632	10.906	9.98076	2.19497	3.45104	1.67869
[truncated: 12,828 more rows]
