# Supplementary material for: Identification of High Tolerance to Jujube Witches’ Broom in Indian Jujube (Ziziphus mauritiana Lam.) and Mining Differentially Expressed Genes Related to the Tolerance through Transcriptome Analysis
Source: Plants (Basel). 2023 May 24;12(11):2082. doi: 10.3390/plants12112082 (PMC10255488; doi:10.3390/plants12112082)
Supplement: Supplementary file 1 [file plants-12-02082-s001.zip › supportingtable.xlsx]

## Sheet: Table S1
Table S1. The statistical analysis of clean data by transcriptome sequencing and mapped results.
Source	Sample	Raw Reads(M)	Raw Bases(G)	Clean Reads(M)	Clean Bases(G)	Q20(%)	Q30(%)	GC Content(%)	Mapped Rate(%)
Infected jujube	CM-1	22144814	6.64	20661887	6.2	97.19	92.53	43.58	58.88
	CM-2	20518056	6.16	19371089	5.81	96.87	91.85	43.91	53.44
	CM-3	20157989	6.05	18985434	5.7	96.86	91.87	43.88	52.1
	HP-1	21932165	6.58	20665338	6.2	96.97	92.14	44.52	75.91
	HP-2	20680275	6.2	19528460	5.86	97.16	92.53	44.78	73.66
	HP-3	21876423	6.56	20379498	6.11	96.92	92.16	44.79	66.72
Healthy jujube	CM-1	21210088	6.36	19916381	5.97	96.95	92.06	44.34	79.15
	CM-2	20765076	6.23	19537252	5.86	97.06	92.23	44.11	79.42
	CM-3	21255420	6.38	19663950	5.9	97.02	92.16	44.05	78.26
	HP-1	20764442	6.23	19466206	5.84	96.92	91.94	43.91	90.17
	HP-2	20883706	6.27	19660621	5.9	97.25	92.63	43.99	90.97
	HP-3	20671205	6.2	19416487	5.82	97.14	92.4	43.97	89.76

## Sheet: Table S2
Table S2. Gene expression changes in KEGG pathways of ‘Cuimi’ and ‘Huping’ .
Type	Pathway	GeneID	Definition	log2FC_ICM VS HCM	log2FC_IHP VS HHP
Hormone	auxin signal pathway	107425894	auxin-responsive protein IAA	-0.669161	-1.80962
	auxin signal pathway	107403983	auxin responsive GH3 gene family	-0.993656	-2.03609
	auxin signal pathway	107414929	SAUR family protein	1.61709	1.49552
	auxin signal pathway	107425884	auxin-responsive protein IAA	1.70862	-1.67946
	auxin signal pathway	107413132	auxin-responsive protein IAA	2.02388	-0.677506
	JA signal pathway	107435244	jasmonate ZIM domain-containing protein	0.0071122	3.13073
	JA signal pathway	107419347	jasmonate ZIM domain-containing protein	-0.786569	3.46704
	JA signal pathway	107404981	jasmonate ZIM domain-containing protein	-2.37112	1.82725
	JA signal pathway	107423911	jasmonate ZIM domain-containing protein	-1.99421	2.09683
	JA signal pathway	107430586	transcription factor MYC2	-2.90407	-0.308145
	JA signal pathway	107435541	jasmonate ZIM domain-containing protein	-3.50829	3.22136
	alpha-Linolenic acid metabolism	107423912	12-oxophytodienoic acid reductase	-2.10688	6.99987
	alpha-Linolenic acid metabolism	107424087	12-oxophytodienoic acid reductase	0.00650955	4.59021
	alpha-Linolenic acid metabolism	107432179	12-oxophytodienoic acid reductase	0.00650955	2.70024
	alpha-Linolenic acid metabolism	107424141	12-oxophytodienoic acid reductase	-0.578993	2.69886
	alpha-Linolenic acid metabolism	107424121	12-oxophytodienoic acid reductase	0.499308	1.49432
	alpha-Linolenic acid metabolism	107423913	12-oxophytodienoic acid reductase	-0.730127	2.92308
	alpha-Linolenic acid metabolism	107423872	12-oxophytodienoic acid reductase	0.00650955	3.68165
	alpha-Linolenic acid metabolism	107412653	lipoxygenase	-1.30333	3.16484
	alpha-Linolenic acid metabolism	107412659	lipoxygenase	-3.27496	0.687956
	alpha-Linolenic acid metabolism	107428338	lipoxygenase	-1.55631	0.198601
	alpha-Linolenic acid metabolism	107416556	allene oxide cyclase	0.517402	1.97121
	alpha-Linolenic acid metabolism	107429485	allene oxide cyclase	0.229595	2.33521
	alpha-Linolenic acid metabolism	107430263	acyl-CoA oxidase	1.56656	1.54258
	alpha-Linolenic acid metabolism	107406525	acyl-CoA oxidase	1.40118	-0.256903
	SA signal pathway	107427103	pathogenesis-related protein 1	8.191	9.13809
	SA signal pathway	107427101	pathogenesis-related protein 1	5.95227	8.29483
	SA signal pathway	107427472	pathogenesis-related protein 1	0.00650955	2.45485
	SA signal pathway	107405484	transcription factor TGA	1.00782	2.6197
	SA signal pathway	107405569	transcription factor TGA	0.420935	3.39069
	Phenylpropanoid biosynthesis	107413687	phenylalanine ammonia-lyase	2.67222	3.2126
	Phenylpropanoid biosynthesis	107404213	phenylalanine ammonia-lyase	0.652937	2.42225
	Phenylpropanoid biosynthesis	107424108	phenylalanine ammonia-lyase	-0.479329	2.60529
	Phenylpropanoid biosynthesis	107411478	4-coumarate--CoA ligase	1.45804	-0.374663
	Phenylpropanoid biosynthesis	107406438	4-coumarate--CoA ligase	2.59237	0.915685
	Phenylpropanoid biosynthesis	107413992	4-coumarate--CoA ligase	2.90323	2.5012
	Phenylpropanoid biosynthesis	107428172	4-coumarate--CoA ligase	3.63671	3.36451
carbohydrate metabolism	Galactose metabolism	107416407	6-phosphofructokinase 1	-1.40093	3.74518
	Galactose metabolism	107415594	aldose 1-epimerase	0.619373	2.35524
	Galactose metabolism	107418946	alpha-glucosidase	1.2362	1.89078
	Galactose metabolism	107425264	beta-fructofuranosidase	2.34812	2.02312
	Galactose metabolism	107430302	beta-fructofuranosidase	4.80751	2.93021
	Galactose metabolism	107410849	hexokinase	-1.28924	1.52146
	Galactose metabolism	107404674	inositol 3-alpha-galactosyltransferase	1.22852	-2.99713
	Galactose metabolism	107411640	inositol 3-alpha-galactosyltransferase	1.10001	4.50637
	Galactose metabolism	107433339	inositol 3-alpha-galactosyltransferase	2.12242	-3.38808
	Galactose metabolism	107411641	inositol 3-alpha-galactosyltransferase	1.06465	2.86163
	Galactose metabolism	107408088	inositol 3-alpha-galactosyltransferase	-1.47953	-2.093
	Galactose metabolism	107428635	inositol 3-alpha-galactosyltransferase	-0.53742	-3.89653
	Galactose metabolism	107417705	raffinose synthase	-1.21539	2.81282
	Galactose metabolism	107426117	stachyose synthetase	3.17644	-1.93743
	Galactose metabolism	107429837	UDP-glucose 4-epimerase	2.25095	-1.70522
	Amino sugar and nucleotide sugar metabolism	107426770	alpha-1,4-galacturonosyltransferase	-1.65823	1.19419
	Amino sugar and nucleotide sugar metabolism	107424313	basic endochitinase B	4.00641	5.37671
	Amino sugar and nucleotide sugar metabolism	107407210	basic endochitinase B	3.19349	6.33102
	Amino sugar and nucleotide sugar metabolism	107427328	basic endochitinase B	3.41251	2.51839
	Amino sugar and nucleotide sugar metabolism	112488772	chitinase	6.27372	3.17542
	Amino sugar and nucleotide sugar metabolism	107414538	chitinase	4.99184	2.99264
	Amino sugar and nucleotide sugar metabolism	107414535	chitinase	3.35299	4.44428
	Amino sugar and nucleotide sugar metabolism	107406041	chitinase	5.79323	3.58543
	Amino sugar and nucleotide sugar metabolism	107406053	chitinase	6.17526	3.94629
	Amino sugar and nucleotide sugar metabolism	107414522	chitinase	4.63875	1.33725
	Amino sugar and nucleotide sugar metabolism	107419108	chitinase	6.0581	3.64434
	Amino sugar and nucleotide sugar metabolism	107405547	chitinase	3.8138	0.852363
	Amino sugar and nucleotide sugar metabolism	107427017	chitinase	6.31666	8.23552
	Amino sugar and nucleotide sugar metabolism	107427342	chitinase	0.113549	2.19976
	Amino sugar and nucleotide sugar metabolism	107427075	chitinase	1.4229	7.59212
	Amino sugar and nucleotide sugar metabolism	107406019	chitinase	0.273662	2.58118
	Amino sugar and nucleotide sugar metabolism	107415267	glucuronokinase	0.90444	2.05732
	Amino sugar and nucleotide sugar metabolism	107416873	UDP-arabinose 4-epimerase	-0.111082	3.18504
	Amino sugar and nucleotide sugar metabolism	107429837	UDP-glucose 4-epimerase	2.25095	-1.70522
	Amino sugar and nucleotide sugar metabolism	107407569	UDPglucose 6-dehydrogenase	-0.355421	3.3402
	Amino sugar and nucleotide sugar metabolism	107428892	UDPglucose 6-dehydrogenase	-0.240977	1.77951
	Amino sugar and nucleotide sugar metabolism	107422361	UDP-glucuronate 4-epimerase	-0.602905	2.33499
	Amino sugar and nucleotide sugar metabolism	107413534	UDP-glucuronate decarboxylase	1.35021	2.49581
	Starch and sucrose metabolism	107419800	1,4-alpha-glucan branching enzyme	-1.62432	-0.295825
	Starch and sucrose metabolism	107419960	alpha-amylase	1.84975	1.18366
	Starch and sucrose metabolism	107422824	alpha-amylase	-1.86999	-1.07915
	Starch and sucrose metabolism	107418783	alpha-glucosidase	1.55104	1.33339
	Starch and sucrose metabolism	107417028	beta-amylase	-3.10912	1.11133
	Starch and sucrose metabolism	107423777	granule-bound starch synthase	-1.54904	-0.848246
	Starch and sucrose metabolism	107426335	sucrose synthase	2.09535	-0.170894
	Starch and sucrose metabolism	107422414	sucrose-phosphate synthase	-4.73066	0.114924
	Starch and sucrose metabolism	107422272	sucrose-phosphate synthase	-4.43078	0.114924
	Starch and sucrose metabolism	107420859	trehalose 6-phosphate phosphatase	-2.45259	-0.768247
	Starch and sucrose metabolism	107432604	trehalose 6-phosphate synthase/phosphatase	-1.77927	-1.04671
	Starch and sucrose metabolism	107431205	trehalose 6-phosphate synthase/phosphatase	-1.8009	0.259145
biosynthesis of secondary metabolities	Phenylpropanoid biosynthesis	107413992	4-coumarate--CoA ligase	2.90323	2.5012
	Phenylpropanoid biosynthesis	107428172	4-coumarate--CoA ligase	3.63671	3.36451
	Phenylpropanoid biosynthesis	107406438	4-coumarate--CoA ligase	2.59237	0.915685
	Phenylpropanoid biosynthesis	107411478	4-coumarate--CoA ligase	1.45804	-0.374663
	Flavonoid and Phenylpropanoid biosynthesis	107431535	5-O-(4-coumaroyl)-D-quinate 3'-monooxygenase	3.16053	2.46309
	Phenylpropanoid biosynthesis	112489059	beta-glucosidase	3.75689	4.8902
	Phenylpropanoid biosynthesis	107410850	beta-glucosidase	0.00674528	2.14369
	Phenylpropanoid biosynthesis	107428870	beta-glucosidase	-0.216105	3.87561
	Phenylpropanoid biosynthesis	107412669	beta-glucosidase	1.62153	3.50415
	Phenylpropanoid biosynthesis	107412640	beta-glucosidase	7.7338	7.97976
	Phenylpropanoid biosynthesis	107434023	caffeic acid 3-O-methyltransferase / acetylserotonin O-methyltransferase	2.26424	2.42537
	Phenylpropanoid biosynthesis	107414981	caffeic acid 3-O-methyltransferase / acetylserotonin O-methyltransferase	1.53013	2.33144
	Phenylpropanoid biosynthesis	107414982	caffeic acid 3-O-methyltransferase / acetylserotonin O-methyltransferase	1.44764	2.72569
	Flavonoid/Phenylpropanoid biosynthesis	107406993	caffeoyl-CoA O-methyltransferase	2.50194	2.03341
	Flavonoid/Phenylpropanoid biosynthesis	107409958	caffeoyl-CoA O-methyltransferase	2.27498	1.92396
	Flavonoid/Phenylpropanoid biosynthesis	107406079	caffeoyl-CoA O-methyltransferase	0.00650955	2.53825
	Phenylpropanoid biosynthesis	107409360	caffeoylshikimate esterase	2.90915	1.78031
	Phenylpropanoid biosynthesis	107409091	cinnamoyl-CoA reductase	3.17487	2.28435
	Phenylpropanoid biosynthesis	107408651	cinnamoyl-CoA reductase	0.42277	5.73622
	Phenylpropanoid biosynthesis	107426959	cinnamyl alcohol dehydrogenase	2.20531	1.93584
	Phenylpropanoid biosynthesis	107409200	cinnamyl-alcohol dehydrogenase	-0.800465	3.43752
	Phenylpropanoid biosynthesis	107431863	coniferyl-aldehyde dehydrogenase	1.82262	1.43157
	Phenylpropanoid biosynthesis	107424406	ferulate-5-hydroxylase	-1.43406	3.09905
	Phenylpropanoid biosynthesis	107415012	feruloyl CoA ortho-hydroxylase	0.00650955	5.22737
	Phenylpropanoid biosynthesis	107415053	feruloyl CoA ortho-hydroxylase	0.00650955	4.75242
	Phenylpropanoid biosynthesis	107415055	feruloyl CoA ortho-hydroxylase	0.00650955	5.59003
	Phenylpropanoid biosynthesis	107413687	phenylalanine ammonia-lyase	2.67222	3.2126
	Phenylpropanoid biosynthesis	107404213	phenylalanine ammonia-lyase	0.652937	2.42225
	Phenylpropanoid biosynthesis	107424108	phenylalanine ammonia-lyase	-0.479329	2.60529
	Phenylpropanoid biosynthesis	107425304	peroxidase	-2.02155	-0.811626
	Phenylpropanoid biosynthesis	107411518	peroxidase	1.75947	4.25893
	Phenylpropanoid biosynthesis	107405100	peroxidase	1.71154	5.08302
	Phenylpropanoid biosynthesis	107424909	peroxidase	3.74641	0.552974
	Phenylpropanoid biosynthesis	107415104	peroxidase	3.00141	3.55291
	Phenylpropanoid biosynthesis	107421730	peroxidase	2.91983	6.20245
	Phenylpropanoid biosynthesis	107429673	peroxidase	0.00650955	4.85646
	Phenylpropanoid biosynthesis	107407421	peroxidase	0.743983	3.01999
	Phenylpropanoid biosynthesis	107415092	peroxidase	0.42277	4.282
	Phenylpropanoid biosynthesis	107431275	peroxidase	0.00587197	2.92597
	Phenylpropanoid biosynthesis	107404031	peroxidase	0.00650955	2.99036
	Phenylpropanoid biosynthesis	107404034	peroxidase	0.00650955	2.8625
	Phenylpropanoid biosynthesis	107404035	peroxidase	0.00650955	3.06512
	Phenylpropanoid biosynthesis	107434835	peroxidase	-0.257427	3.22791
	Phenylpropanoid biosynthesis	107407047	peroxidase	0.591129	3.09917
	Phenylpropanoid biosynthesis	107435795	peroxidase	0.00650955	3.05943
	Phenylpropanoid biosynthesis	107411607	peroxidase	0.00650955	3.61025
	Phenylpropanoid biosynthesis	112491271	peroxidase	0.00650955	5.71389
	Phenylpropanoid biosynthesis	107413966	peroxidase	0.880507	6.236
	Phenylpropanoid biosynthesis	107427935	peroxidase	1.72913	3.49574
	Phenylpropanoid biosynthesis	107405097	peroxidase	0.00650955	2.84364
	Flavonoid/Phenylpropanoid biosynthesis	107406305	shikimate O-hydroxycinnamoyltransferase	4.03336	1.94366
	Flavonoid/Phenylpropanoid biosynthesis	107423534	shikimate O-hydroxycinnamoyltransferase	-0.210839	-2.03989
	Flavonoid/Phenylpropanoid biosynthesis	107429144	shikimate O-hydroxycinnamoyltransferase	0.783927	1.70101
	Flavonoid/Phenylpropanoid biosynthesis	107411586	trans-cinnamate 4-monooxygenase	1.98685	2.25353
	Flavonoid/Phenylpropanoid biosynthesis	107406287	trans-cinnamate 4-monooxygenase	0.894793	3.2815
	Flavonoid/Phenylpropanoid biosynthesis	107417662	trans-cinnamate 4-monooxygenase	1.00651	2.20285
	Flavonoid biosynthesis	107420293	bifunctional dihydroflavonol 4-reductase/flavanone 4-reductase [EC:1.1.1.219 1.1.1.234]	-0.316143	3.02453
	Flavonoid biosynthesis	107413997	chalcone isomerase	-0.362326	2.55167
	Flavonoid biosynthesis	107413577	chalcone isomerase	-0.248141	2.3381
	Flavonoid biosynthesis	107428003	chalcone synthase	0.303262	4.04465
	Flavonoid biosynthesis	107422595	chalcone synthase	1.77848	4.33441
	Flavonoid biosynthesis	107413585	chalcone--flavonone isomerase	3.17709	6.64848
	Flavonoid biosynthesis	107410717	flavonoid 3',5'-hydroxylase	-3.02978	-0.517903
	Flavonoid biosynthesis	107415994	flavonol synthase	-1.67012	2.22774
	Flavonoid biosynthesis	107418854	leucoanthocyanidin reductase	2.10364	1.47648
Plant-pathogen interaction	Plant-pathogen interaction	107409714	calcium-binding protein CML	-4.77668	0.772871
	Plant-pathogen interaction	107417689	calcium-binding protein CML	-3.52887	1.34604
	Plant-pathogen interaction	107427847	calcium-binding protein CML	-1.87768	1.71354
	Plant-pathogen interaction	107424823	calcium-binding protein CML	2.41381	2.32004
	Plant-pathogen interaction	107409684	calcium-binding protein CML	0.0918212	2.19307
	Plant-pathogen interaction	107424831	calcium-binding protein CML	2.59147	3.73332
	Plant-pathogen interaction	107413144	calcium-binding protein CML	0.420935	3.34938
	Plant-pathogen interaction	107421107	calcium-binding protein CML	-0.0162604	1.6433
	Plant-pathogen interaction	107404544	calcium-binding protein CML	-0.730127	3.29195
	Plant-pathogen interaction	107425895	calmodulin	1.07123	2.25012
	Plant-pathogen interaction	107415541	calmodulin	0.0263132	2.40784
	Plant-pathogen interaction	107415799	calcium-dependent protein kinase [EC:2.7.11.1]	1.44949	0.734972
	Plant-pathogen interaction	107431294	cyclic nucleotide gated channel, plant	3.60844	2.4326
	Plant-pathogen interaction	107414573	cyclic nucleotide gated channel, plant	-0.508539	2.6025
	Plant-pathogen interaction	107415943	cyclic nucleotide gated channel, plant	-0.888256	-2.01389
	Plant-pathogen interaction	107427101	pathogenesis-related protein 1	5.95227	8.29483
	Plant-pathogen interaction	107427103	pathogenesis-related protein 1	8.191	9.13809
	Plant-pathogen interaction	107427472	pathogenesis-related protein 1	0.00650955	2.45485
	Plant-pathogen interaction	107411165	pathogenesis-related genes transcriptional activator PTI5	-0.157894	3.08409
	Plant-pathogen interaction	107411595	pathogenesis-related genes transcriptional activator PTI6	-1.67155	-0.931761
	Plant-pathogen interaction	107411938	respiratory burst oxidase [EC:1.6.3.- 1.11.1.-]	3.04104	-2.94784
	Plant-pathogen interaction	107411852	respiratory burst oxidase [EC:1.6.3.- 1.11.1.-]	3.01256	1.22736
	Plant-pathogen interaction	107419326	enhanced disease susceptibility 1 protein	2.06316	-1.62432
	Plant-pathogen interaction	107432800	mitogen-activated protein kinase kinase 1	1.91854	1.56415
	Plant-pathogen interaction	107432881	WRKY transcription factor 22	-0.48004	1.8307
	Plant-pathogen interaction	107414664	WRKY transcription factor 22	0.00650955	2.85237
	Plant-pathogen interaction	107431286	WRKY transcription factor 33	-1.73037	0.292189

## Sheet: Table S3
Table S3. Pathway enrichment analysis of 226 genes
Term	Database	ID	Input number	Background number	P-Value
Metabolic pathways	KEGG PATHWAY	zju01100	40	2674	9.54e-05
Plant hormone signal transduction	KEGG PATHWAY	zju04075	11	282	0.000109877
Nitrogen metabolism	KEGG PATHWAY	zju00910	5	38	0.000135159
alpha-Linolenic acid metabolism	KEGG PATHWAY	zju00592	5	67	0.00125625
Linoleic acid metabolism	KEGG PATHWAY	zju00591	3	19	0.00326807
MAPK signaling pathway - plant	KEGG PATHWAY	zju04016	6	156	0.00545424
Galactose metabolism	KEGG PATHWAY	zju00052	4	80	0.0140828
Biosynthesis of secondary metabolites	KEGG PATHWAY	zju01110	19	1374	0.0149904
Plant-pathogen interaction	KEGG PATHWAY	zju04626	6	221	0.0197043

## Sheet: Table S4
Table S4.Expression patterns of 226 genes.
Expression patterns	GeneID	log2FC_ICM VS HCM	log2FC_IHP VS HHP	gap	gene name
high/low-low/high	107415203	3.98637	-2.75126	6.73763	protein GLUTAMINE DUMPER 3-like
	112489883	3.81556	-1.76299	5.57855	28S ribosomal RNA
	107426117	3.17644	-1.93743	5.11387	stachyose synthase
	107411938	3.04104	-2.94784	5.98888	respiratory burst oxidase
	107428218	2.80046	-3.00844	5.80889	G-type lectin S-receptor-like serine/threonine-protein kinase At1g11410
	107428203	2.74541	-2.7407	5.48611	G-type lectin S-receptor-like serine/threonine-protein kinase RKS1
	107415484	2.62367	-4.05501	6.67869	galactinol--sucrose galactosyltransferase (EC 2.4.1.82)
	107411352	2.50851	-2.15995	4.66846	cytokinin riboside 5'-monophosphate phosphoribohydrolase LOG1
	107431021	2.33436	-2.084	4.41836	non-specific serine/threonine protein kinase (EC 2.7.11.1)
	107421266	2.23847	-2.2256	4.46407	beta carbonic anhydrase 5, chloroplastic-like
	107420143	2.15298	-2.37141	4.52439	cytochrome P450 711A1
	107433339	2.12242	-3.38808	5.5105	galactinol synthase 2-like
	107414884	2.07621	-1.86919	3.9454	cinnamoyl-CoA reductase-like SNL6 isoform X2
	107419326	2.06316	-1.62432	3.68749	protein EDS1
	107415432	1.99257	-1.73234	3.72491	Homeobox-leucine zipper protein (HD-ZIP protein) (Homeodomain transcription factor)
	107424116	1.96791	-2.36084	4.32875	protein-serine/threonine phosphatase (EC 3.1.3.16)
	107421280	1.96571	-2.25295	4.21866	Carbonic anhydrase (EC 4.2.1.1) (Carbonate dehydratase)
	107416188	1.94487	-2.28065	4.22552	Sucrose synthase (EC 2.4.1.13)
	107413180	1.92556	-1.69138	3.61694	mitogen-activated protein kinase (EC 2.7.11.24)
	107420627	1.74348	-1.60799	3.35147	Branched-chain-amino-acid aminotransferase (EC 2.6.1.42)
	107425884	1.70862	-1.67946	3.38807	Auxin-responsive protein
	107432806	1.65713	-4.62125	6.27838	WAT1-related protein
	107425442	1.64335	-1.73389	3.37724	inositol-3-phosphate synthase (EC 5.5.1.4)
	112489805	1.58369	-2.83911	4.4228	28S ribosomal RNA
	107429837	2.25095	-1.70522	3.95617	UDP-glucose 4-epimerase (EC 5.1.3.-)
	107422102	-1.57778	1.62156	-3.19934	calcium-binding protein CML3
	107411542	-1.57814	1.69686	-3.275	MLO-like protein 6
	107417362	-1.77088	1.52864	-3.29953	aspartic proteinase PCS1
	107432775	-1.77789	1.53828	-3.31616	glutathione hydrolase 3-like
	107430205	-1.50796	1.92944	-3.4374	1-aminocyclopropane-1-carboxylate synthase isoform X1
	107421057	-1.86829	1.65655	-3.52484	protein DMR6-LIKE OXYGENASE 1-like
	107427847	-1.87768	1.71354	-3.59122	putative calcium-binding protein CML23
	107410286	-1.61302	1.98001	-3.59302	stress-response A/B barrel domain-containing protein At5g22580
	107415310	-1.61818	1.98727	-3.60545	CASP-like protein
	107418833	-2.19488	1.53042	-3.7253	cytochrome P450 CYP736A12-like
	107418068	-2.07415	1.69585	-3.77	protein PHOSPHATE-INDUCED 1-like
	107412071	-1.61032	2.18883	-3.79915	myosin-10-like
	107415438	-1.66057	2.18397	-3.84454	Carbonic anhydrase (EC 4.2.1.1) (Carbonate dehydratase)
	107415994	-1.67012	2.22774	-3.89787	flavonol synthase/flavanone 3-hydroxylase
	107434995	-2.40865	1.53869	-3.94733	phospholipase A1-Ibeta2, chloroplastic isoform X1
	107433775	-2.02882	1.9268	-3.95562	putative methyltransferase DDB_G0268949
	107427052	-2.30343	1.65506	-3.95849	ferredoxin--nitrite reductase, chloroplastic
	107406507	-1.93569	2.11843	-4.05412	thioredoxin H-type 1-like
	107423911	-1.99421	2.09683	-4.09104	Protein TIFY (Jasmonate ZIM domain-containing protein)
	107423309	-1.65612	2.45081	-4.10693	sugar transporter ERD6-like 16 isoform X2
	107425741	-1.65655	2.52347	-4.18002	gamma-glutamyl peptidase 5-like isoform X1
	107404981	-2.37112	1.82725	-4.19837	Protein TIFY (Jasmonate ZIM domain-containing protein)
	107432259	-1.78723	2.47094	-4.25817	NDR1/HIN1-like protein 10
	107409987	-2.55833	1.70013	-4.25846	NAC domain-containing protein 90-like
	107405271	-2.57814	1.69698	-4.27512	protein EXORDIUM-like
	107432789	-2.31542	1.99317	-4.30859	probable xyloglucan endotransglucosylase/hydrolase protein 23
	107413633	-1.87885	2.44022	-4.31907	Chlorophyll a-b binding protein, chloroplastic
	107420290	-1.77095	2.626	-4.39694	allene oxide synthase 1, chloroplastic
	107404726	-2.40881	1.98986	-4.39866	Glycosyltransferase family 92 protein
	107420521	-2.59191	1.82987	-4.42178	calcium permeable stress-gated cation channel 1-like
	107403267	-2.8414	1.6161	-4.4575	cellulose synthase-like protein D3
	107427062	-1.57262	3.02536	-4.59798	abscisic acid 8'-hydroxylase 4
	107414970	-3.07821	1.52831	-4.60652	elongation factor 2-like
	107427814	-2.35248	2.49083	-4.84331	glutelin type-D 1-like
	107425391	-2.13965	2.78315	-4.9228	L-ascorbate oxidase
	107418335	-2.39916	2.64552	-5.04468	cytochrome P450 71A1-like
	107415603	-2.71659	2.43405	-5.15064	amino acid transporter AVT1I-like
	107416174	-2.84817	2.33916	-5.18733	RING-type E3 ubiquitin transferase
	107409894	-2.3544	2.84489	-5.19929	NAC domain-containing protein 2-like
	107411692	-1.9683	3.24842	-5.21672	probable xyloglucan endotransglucosylase/hydrolase protein 23
	107433611	-3.71291	1.57187	-5.28479	WRKY transcription factor WRKY51-like
	107410459	-2.51694	2.78637	-5.30331	NDR1/HIN1-like protein 13 isoform X1
	107417280	-1.52929	3.80281	-5.3321	probable amino acid permease 7
	112491276	-2.07599	3.31736	-5.39335	probable galacturonosyltransferase-like 10
	107430239	2.29689	7.71696	-5.42007	cation/H(+) antiporter 18-like isoform X2
	107431716	-3.23911	2.22264	-5.46175	chitin-inducible gibberellin-responsive protein 1-like
	107425754	-1.94491	3.55462	-5.49952	transcription factor MYB13
	107410505	-3.16384	2.42693	-5.59076	cytochrome P450 94C1
	107414104	-1.70413	4.20069	-5.90482	ethylene-responsive transcription factor 2-like
	107418065	-4.23896	1.66789	-5.90685	protein EXORDIUM-like
	107430378	-3.85048	2.28893	-6.1394	ethylene-responsive transcription factor 1A-like
	107420012	-2.94568	3.33124	-6.27692	probable isoaspartyl peptidase/L-asparaginase 2
	107419897	-4.13653	2.17349	-6.31002	aspartyl protease family protein At5g10770-like isoform X1
	107424505	-4.27453	2.16793	-6.44246	mitogen-activated protein kinase kinase kinase 17
	107417342	-3.16313	3.28704	-6.45017	glutaredoxin-C9-like
	107420411	-2.45276	4.03264	-6.4854	glucose-6-phosphate/phosphate translocator 2, chloroplastic
	107435541	-3.50829	3.22136	-6.72965	Protein TIFY (Jasmonate ZIM domain-containing protein)
	107423535	-2.26688	4.53969	-6.80657	BON1-associated protein 2
	107432258	-2.58019	4.27864	-6.85883	NDR1/HIN1-like protein 3
	107428022	-4.77865	2.25675	-7.0354	NAC domain-containing protein 83 isoform X1
	107433264	-3.37196	3.67935	-7.0513	COBRA-like protein 7
	107418066	-4.94702	2.1139	-7.06092	protein EXORDIUM-like
	107411876	-5.61013	1.52625	-7.13638	Xyloglucan endotransglucosylase/hydrolase (EC 2.4.1.207)
	107433023	-3.16401	4.0878	-7.25181	Xyloglucan endotransglucosylase/hydrolase (EC 2.4.1.207)
	107404975	-5.64388	1.71133	-7.35521	ethylene-responsive transcription factor ERF017
	107412561	-3.82724	4.161	-7.98823	Protein TIFY (Jasmonate ZIM domain-containing protein)
	107423912	-2.10688	6.99987	-9.10675	12-oxophytodienoate reductase 3-like
	107424102	-5.92772	3.41615	-9.34387	protein ALP1-like
high/low-no significant expression changes	107428391	6.48162	0.114924	6.36669	ABC-type xenobiotic transporter (EC 7.6.2.2)
	107411451	4.93408	0.114924	4.81915	expansin-A4-like
	107414522	4.63875	1.33725	3.3015	chitinase (EC 3.2.1.14)
	107404649	4.19467	0.541915	3.65275	EIN3-binding F-box protein 1
	107433046	3.87261	-0.456015	4.32862	cyclic dof factor 3-like
	112492022	3.86504	0.184627	3.68041	senescence-induced receptor-like serine/threonine-protein kinase
	107424909	3.74641	0.552974	3.19344	Peroxidase (EC 1.11.1.7)
	112489193	3.54348	0.523611	3.01987	Bowman-Birk type proteinase inhibitor D-II-like
	107429132	3.4059	-0.882703	4.2886	zinc finger Ran-binding domain-containing protein 2
	107413367	3.08532	-0.335102	3.42042	protein NUCLEAR FUSION DEFECTIVE 4-like
	107430584	3.06458	-0.181467	3.24604	CASP-like protein
	107424294	2.92553	-1.11593	4.04146	isovalerate--CoA ligase AAE2
	107403655	2.914	-0.153034	3.06703	probable LRR receptor-like serine/threonine-protein kinase At1g05700
	107411728	2.80358	-0.721872	3.52545	Alkaline/neutral invertase (EC 3.2.1.26)
	107414587	2.65648	-0.889983	3.54646	LEAF RUST 10 DISEASE-RESISTANCE LOCUS RECEPTOR-LIKE PROTEIN KINASE-like 2.5
	107430074	2.55382	-0.572482	3.12631	metal-nicotianamine transporter YSL1
	107411426	2.30805	-1.37806	3.68611	asparagine synthetase [glutamine-hydrolyzing] 1
	107413326	2.22755	-0.895489	3.12304	protein NUCLEAR FUSION DEFECTIVE 4-like
	107414991	2.15691	-0.881695	3.03861	ribosome-binding factor PSRP1, chloroplastic
	107431381	2.06389	-1.38711	3.451	probable LRR receptor-like serine/threonine-protein kinase At1g06840
	107429528	1.92409	-1.3195	3.24359	B-box zinc finger protein 32
	107430456	1.89857	-1.10767	3.00624	protein NRT1/ PTR FAMILY 7.3
	107428571	1.79784	-1.37419	3.17203	2-carboxy-1,4-naphthoquinone phytyltransferase, chloroplastic
	107405905	1.72208	-1.44709	3.16916	zinc finger protein CONSTANS-LIKE 2
	107416387	-2.4716	0.536749	-3.00835	protein C2-DOMAIN ABA-RELATED 3-like
	107423437	-2.14377	0.879805	-3.02357	glutathione transferase (EC 2.5.1.18)
	107421308	-3.28184	-0.209577	-3.07226	mitochondrial uncoupling protein 5-like
	107431549	-1.94595	1.14299	-3.08895	calcium-binding protein CML25
	107428101	-2.99383	0.114924	-3.10875	Terpene cyclase/mutase family member (EC 5.4.99.-)
	107427494	-2.40851	0.71889	-3.1274	ubiquitin-conjugating enzyme E2-17 kDa-like
	107421480	-2.60785	0.523611	-3.13146	alpha-farnesene synthase-like
	107432099	-3.77109	-0.622208	-3.14889	carbonic anhydrase (EC 4.2.1.1)
	107427140	-1.86005	1.29495	-3.155	protein-serine/threonine phosphatase (EC 3.1.3.16)
	107430379	-3.1246	0.0322886	-3.15689	ethylene-responsive transcription factor 5-like
	107433151	-2.71442	0.449753	-3.16417	RING-type E3 ubiquitin transferase (EC 2.3.2.27)
	107434018	-3.63179	-0.458513	-3.17327	protein ALUMINUM SENSITIVE 3-like
	107419233	-1.88368	1.29692	-3.18061	Chlorophyll a-b binding protein, chloroplastic
	107415996	-2.65096	0.555104	-3.20606	ABC-type xenobiotic transporter (EC 7.6.2.2)
	107430486	-2.10446	1.11508	-3.21955	beta-amyrin 11-oxidase-like
	107420575	-2.78336	0.477612	-3.26097	zinc finger protein ZAT10-like
	107434323	-1.911	1.35166	-3.26266	glycerophosphodiester phosphodiesterase (EC 3.1.4.46)
	107417454	-2.24126	1.03054	-3.2718	GPI-anchored protein LLG1
	107405117	-1.89128	1.38937	-3.28065	CBL-interacting serine/threonine-protein kinase 4-like
	107433725	-2.62816	0.653872	-3.28204	zinc finger protein ZAT10-like
	107409897	-2.76632	0.523611	-3.28993	probably inactive leucine-rich repeat receptor-like protein kinase At3g28040
	107413708	-2.24078	1.06379	-3.30457	GATA transcription factor 8
	107417357	-2.03794	1.27549	-3.31343	ethylene-responsive transcription factor ERF053
	107432761	-3.95413	-0.621259	-3.33287	Glycosyltransferase (EC 2.4.1.-)
	107403596	-2.72583	0.629702	-3.35553	protein LOL1
	107405116	-1.93201	1.43582	-3.36783	CBL-interacting serine/threonine-protein kinase 4-like
	107406133	-2.53727	0.852363	-3.38964	RING-type E3 ubiquitin transferase (EC 2.3.2.27)
	107433634	-2.17011	1.23299	-3.40311	syntaxin-122-like
	107404189	-3.35264	0.0723728	-3.42501	zinc finger CCCH domain-containing protein 29-like isoform X1
	107432872	-2.05758	1.4403	-3.49788	GDSL esterase/lipase At5g55050-like
	107423735	-2.24119	1.27377	-3.51496	BAG family molecular chaperone regulator 6
	107416328	-2.43964	1.11508	-3.55472	NAC domain-containing protein 90-like
	107415037	-2.24122	1.33725	-3.57846	arabinogalactan protein 13-like
	107424248	-4.0592	-0.470116	-3.58909	homeobox-leucine zipper protein HAT3
	107409504	-2.72743	0.88957	-3.617	linoleate 13S-lipoxygenase 3-1, chloroplastic-like
	107424161	-2.25578	1.36992	-3.6257	arabinogalactan protein 20-like
	107435548	-2.60366	1.0301	-3.63376	protein JINGUBANG-like
	107409673	-2.43903	1.2065	-3.64553	F-box protein At2g27310
	107415446	-2.8615	0.791266	-3.65277	zinc finger AN1 domain-containing stress-associated protein 12
	107408413	-3.54799	0.114924	-3.66291	probable CCR4-associated factor 1 homolog 9
	107430000	-3.50516	0.196873	-3.70203	probable WRKY transcription factor 41
	107411840	-2.27412	1.4343	-3.70842	bidirectional sugar transporter SWEET16-like
	107425349	-2.716	1.08041	-3.7964	fatty acid amide hydrolase-like
	107405272	-2.38615	1.43097	-3.81712	protein EXORDIUM-like
	107410509	-2.3788	1.47425	-3.85305	serine/threonine-protein kinase D6PKL2
	107408983	-3.50565	0.377978	-3.88363	probable CCR4-associated factor 1 homolog 9
	107412659	-3.27496	0.687956	-3.96291	Lipoxygenase (EC 1.13.11.-)
	107411035	-3.27638	0.720637	-3.99701	RING-type E3 ubiquitin transferase (EC 2.3.2.27)
	107409721	-4.31592	-0.296734	-4.01919	cytochrome P450 78A9-like
	107435694	-2.73037	1.33339	-4.06376	vestitone reductase-like
	107407851	-3.6623	0.427026	-4.08932	probable CCR4-associated factor 1 homolog 9
	107415293	-3.9934	0.114924	-4.10833	protein ALUMINUM SENSITIVE 3-like
	107414106	-4.1222	0.0197038	-4.14191	ethylene-responsive transcription factor ERF105-like
	107405052	-4.05235	0.114924	-4.16727	ethylene-responsive transcription factor ERF027
	107417028	-3.10912	1.11133	-4.22045	beta-amylase
	107418254	-3.18673	1.07483	-4.26156	BTB/POZ and TAZ domain-containing protein 1-like
	107409898	-2.92502	1.42261	-4.34763	lipoxygenase 3, chloroplastic-like
	107423891	-4.29427	0.114924	-4.40919	flavonoid 3'-monooxygenase-like
	107433600	-3.39514	1.11508	-4.51023	E3 ubiquitin-protein ligase PUB23-like
	107410697	-3.43776	1.0977	-4.53546	F-box protein At4g18380-like
	107422272	-4.43078	0.114924	-4.5457	probable sucrose-phosphate synthase 2
	107430853	-3.28936	1.35498	-4.64434	calcium-binding protein KRP1-like
	107430347	-4.61763	0.114924	-4.73256	dehydration-responsive element-binding protein 1A-like
	107416428	-3.64034	1.11013	-4.75047	glucan endo-1,3-beta-D-glucosidase (EC 3.2.1.39)
	107422414	-4.73066	0.114924	-4.84559	Sucrose-phosphate synthase (EC 2.4.1.14)
	107417689	-3.52887	1.34604	-4.87491	calcium-binding protein CML38-like
	107425396	-3.78075	1.10524	-4.88599	heavy metal-associated isoprenylated plant protein 23
	107418064	-3.65956	1.27626	-4.93582	protein EXORDIUM-like
	107422327	-4.80114	0.242071	-5.04321	Xyloglucan endotransglucosylase/hydrolase (EC 2.4.1.207)
	107410718	-3.7054	1.3725	-5.07789	F-box protein At4g18380-like
	107432937	-4.24138	1.11508	-5.35646	Xyloglucan endotransglucosylase/hydrolase (EC 2.4.1.207)
	107415846	-5.67556	-0.296734	-5.37883	protein NRT1/ PTR FAMILY 4.6
	107409714	-4.77668	0.772871	-5.54955	calcium-binding protein CML41
	107434077	-4.94789	0.607824	-5.55571	transcription factor bHLH162-like
	107427051	-5.03822	0.536876	-5.57509	ethylene-responsive transcription factor ERF109
	107420865	-5.06704	0.536876	-5.60391	transcription factor MYB44-like
	107404986	-6.03206	1.34191	-7.37397	ethylene-responsive transcription factor ERF018-like
high/low-high/low	107418545	9.22846	5.15846	4.07	seed trypsin/chymotrypsin inhibitor TI5-72-like
	107418548	9.17563	3.66402	5.51161	seed trypsin/chymotrypsin inhibitor TI5-72-like
	112488772	6.27372	3.17542	3.09831	acidic endochitinase-like
	107412591	4.60462	1.53042	3.0742	extensin-3-like
	107410660	-1.90859	-5.05236	3.14377	Flowering locus T protein (protein HEADING DATE 3A)
	107430681	1.68398	4.7807	-3.09673	glutathione transferase (EC 2.5.1.18)
	107430975	1.61549	4.72029	-3.1048	probable WRKY transcription factor 70
	107407364	2.0767	5.21242	-3.13572	probable WRKY transcription factor 51
	107407210	3.19349	6.33102	-3.13753	basic endochitinase B
	107426783	2.42439	5.64226	-3.21786	cytochrome P450 82G1-like
	107435234	4.89492	8.12434	-3.22942	leucine-rich repeat protein 1-like
	107421730	2.91983	6.20245	-3.28263	Peroxidase (EC 1.11.1.7)
	107405100	1.71154	5.08302	-3.37148	Peroxidase (EC 1.11.1.7)
	107414223	2.22911	5.63183	-3.40272	(R)-mandelonitrile lyase 3-like
	107412155	1.7432	5.16175	-3.41855	pathogenesis-related protein P2-like
	107424870	2.24673	5.68842	-3.44169	stem-specific protein TSJT1-like
	107413585	3.17709	6.64848	-3.47139	Chalcone-flavonone isomerase family protein
	107421777	3.20046	6.69901	-3.49856	salicylic acid-binding protein 2-like
	107418649	1.74403	5.2428	-3.49876	probable S-adenosylmethionine-dependent methyltransferase At5g38100
	107430372	2.41969	5.92008	-3.50039	expansin-like B1
	107404010	1.58037	5.26619	-3.68582	isoflavone reductase homolog PCBER-like isoform X1
	107409476	7.26919	11.0706	-3.80146	miraculin-like
	107420345	2.00651	5.87577	-3.86926	cytochrome P450 CYP82D47-like
	107418546	4.94628	8.84353	-3.89725	Bowman-Birk type proteinase inhibitor PVI-3(2)-like
	107421637	2.42245	6.3357	-3.91325	pathogen-related protein-like
	107408521	2.89342	6.83219	-3.93877	pleiotropic drug resistance protein 1-like
	107435667	1.58961	6.10124	-4.51163	protein P21-like
	107429941	4.03425	8.61091	-4.57666	thaumatin-like protein
	107418543	3.97764	8.92486	-4.94722	Bowman-Birk type proteinase inhibitor PVI-3(2)-like
	107426600	1.63388	7.8588	-6.22492	protein SULFUR DEFICIENCY-INDUCED 1
	107432015	1.74487	8.50334	-6.75847	thaumatin-like protein 1b
	107435670	2.66978	10.0856	-7.41583	thaumatin-like protein

## Sheet: Table S5
Table S5.Changes in gene expression of KEGG pathways
Type	GeneID	Gene name	log2FC_ICM VS HCM	log2FC_IHP VS HHP
MAPK signaling pathway - plant	107411938	respiratory burst oxidase	3.04104	-2.94784
	107404649	EIN3-binding F-box protein 1	4.19467	0.541915
	107424116	protein phosphatase 2C	1.96791	-2.36084
	107413180	mitogen-activated protein kinase 12	1.92556	-1.69138
	107430205	1-aminocyclopropane-1-carboxylate synthase 1/2/6	-1.50796	1.92944
	107407210	basic endochitinase B	3.19349	6.33102
Plant-pathogen interaction	107419326	enhanced disease susceptibility 1 protein	2.06316	-1.62432
	107411938	respiratory burst oxidase	3.04104	-2.94784
	107409714	calcium-binding protein CML	-4.77668	0.772871
	107417689	calcium-binding protein CML	-3.52887	1.34604
	107427847	calcium-binding protein CML	-1.87768	1.71354
	107422102	calcium-binding protein CML	-1.57778	1.62156

## Sheet: Table S6
Table S6. Expression of some key genes
Type	GeneID	log2FC_ICM VS HCM	log2FC_IHP VS HHP	gap	gene name
ROS	107411938	3.04104	-2.94784	5.98888	respiratory burst oxidase
	107424909	3.74641	0.552974	3.19344	Peroxidase
protein kinases	107428218	2.80046	-3.00844	5.80889	G-type lectin S-receptor-like serine/threonine-protein kinase At1g11410
	107428203	2.74541	-2.7407	5.48611	G-type lectin S-receptor-like serine/threonine-protein kinase RKS1
	107431021	2.33436	-2.084	4.41836	non-specific serine/threonine protein kinase
	107403655	2.914	-0.153034	3.06703	probable LRR receptor-like serine/threonine-protein kinase At1g05700
	107431381	2.06389	-1.38711	3.451	probable LRR receptor-like serine/threonine-protein kinase At1g06840
	107414587	2.65648	-0.889983	3.54646	LEAF RUST 10 DISEASE-RESISTANCE LOCUS RECEPTOR-LIKE PROTEIN KINASE-like 2.5
	107405117	-1.89128	1.38937	-3.28065	CBL-interacting serine/threonine-protein kinase 4-like
	107409897	-2.76632	0.523611	-3.28993	probably inactive leucine-rich repeat receptor-like protein kinase At3g28040
	107405116	-1.93201	1.43582	-3.36783	CBL-interacting serine/threonine-protein kinase 4-like
	107410509	-2.3788	1.47425	-3.85305	serine/threonine-protein kinase D6PKL2
	107413180	1.92556	-1.69138	3.61694	mitogen-activated protein kinase 12
	107424505	-4.27453	2.16793	-6.44246	mitogen-activated protein kinase kinase kinase 17
hormones	107423911	-1.99421	2.09683	-4.09104	Protein TIFY (Jasmonate ZIM domain-containing protein)
	107404981	-2.37112	1.82725	-4.19837	Protein TIFY (Jasmonate ZIM domain-containing protein)
	107435541	-3.50829	3.22136	-6.72965	Protein TIFY (Jasmonate ZIM domain-containing protein)
	107412561	-3.82724	4.161	-7.98823	Protein TIFY (Jasmonate ZIM domain-containing protein)
	107423912	-2.10688	6.99987	-9.10675	12-oxophytodienoic acid reductase
	107412659	-3.27496	0.687956	-3.96291	Lipoxygenase
transcription factors	107433611	-3.71291	1.57187	-5.28479	WRKY transcription factor WRKY51-like
	107430000	-3.50516	0.196873	-3.70203	probable WRKY transcription factor 41
	107414104	-1.70413	4.20069	-5.90482	ethylene-responsive transcription factor 2-like
	107430378	-3.85048	2.28893	-6.1394	ethylene-responsive transcription factor 1A-like
	107404975	-5.64388	1.71133	-7.35521	ethylene-responsive transcription factor ERF017
	107430379	-3.1246	0.0322886	-3.15689	ethylene-responsive transcription factor 5-like
	107417357	-2.03794	1.27549	-3.31343	ethylene-responsive transcription factor ERF053
	107414106	-4.1222	0.0197038	-4.14191	ethylene-responsive transcription factor ERF105-like
	107405052	-4.05235	0.114924	-4.16727	ethylene-responsive transcription factor ERF027
	107427051	-5.03822	0.536876	-5.57509	ethylene-responsive transcription factor ERF109
	107404986	-6.03206	1.34191	-7.37397	ethylene-responsive transcription factor ERF018-like
	107429132	3.4059	-0.882703	4.2886	zinc finger Ran-binding domain-containing protein 2
	107429528	1.92409	-1.3195	3.24359	B-box zinc finger protein 32
	107405905	1.72208	-1.44709	3.16916	zinc finger protein CONSTANS-LIKE 2
	107420575	-2.78336	0.477612	-3.26097	zinc finger protein ZAT10-like
	107433725	-2.62816	0.653872	-3.28204	zinc finger protein ZAT10-like
	107404189	-3.35264	0.0723728	-3.42501	zinc finger CCCH domain-containing protein 29-like isoform X1
	107415446	-2.8615	0.791266	-3.65277	zinc finger AN1 domain-containing stress-associated protein 12
	107420865	-5.06704	0.536876	-5.60391	transcription factor MYB44-like
	107425754	-1.94491	3.55462	-5.49952	transcription factor MYB13
	107434077	-4.94789	0.607824	-5.55571	transcription factor bHLH162-like
	107413708	-2.24078	1.06379	-3.30457	GATA transcription factor 8
	107415432	1.99257	-1.73234	3.72491	Homeobox-leucine zipper protein (HD-ZIP protein) (Homeodomain transcription factor)
	107409987	-2.55833	1.70013	-4.25846	NAC domain-containing protein 90-like
	107409894	-2.3544	2.84489	-5.19929	NAC domain-containing protein 2-like
	107428022	-4.77865	2.25675	-7.0354	NAC domain-containing protein 83 isoform X1
Ca2+ sensors	107422102	-1.57778	1.62156	-3.19934	calcium-binding protein CML3
	107427847	-1.87768	1.71354	-3.59122	calcium-binding protein CML23
	107417689	-3.52887	1.34604	-4.87491	calcium-binding protein CML38-like
	107409714	-4.77668	0.772871	-5.54955	calcium-binding protein CML41
	107431549	-1.94595	1.14299	-3.08895	calcium-binding protein CML25
	107430853	-3.28936	1.35498	-4.64434	calcium-binding protein KRP1-like
lignin	107414884	2.07621	-1.86919	3.9454	cinnamoyl-CoA reductase-like SNL6

## Sheet: Table S7
Table S7. Primers used in this study.
Type	The name of the primer	Primer sequence	Stripe size
Nested-PCR	R16mF2	CATGCAAGTCGAACGGA	1432 bp
	R16mR2	CTTAACCCCAATCATCGA	1432 bp
	R16F2n	ACGACTGCTAAGACTGG	1245 bp
	R16R2	TGACGGGCGGTGACAAACCCCG	1245 bp
qPCR	JWB16S	AAGTGTCGGGGCAACTCGGTA	200 bp
	JWB16S	TGATAACCTCCACTATATTTCTATAGCT	200 bp

## Sheet: Table S8
Table S8. Thermal cycles of nested PCR.
Thermal cycles of nested PCR
Round 1	95℃	95℃	52℃	72℃	72℃	12℃
	5 min	35 secs	35 secs	1 min 30 secs	10 min	∞
	1 cycle	32 cycles			1 cycle
Round 1	95℃	95℃	52℃	72℃	72℃	12℃
	5 min	35 secs	35 secs	1 min 30 secs	10 min	∞
	1 cycle	27 cycles			1 cycle
